# Supplementary material for: Colorectal cancer risk stratification using a polygenic risk score in symptomatic primary care patients—a UK Biobank retrospective cohort study
Source: Eur J Hum Genet. 2024 Aug 1;32(11):1456–64. doi: 10.1038/s41431-024-01654-3 (PMC11577060; doi:10.1038/s41431-024-01654-3)
Supplement: Supplementary file 2 — Supplementary Tables [file 41431_2024_1654_MOESM2_ESM.xlsx]

## Sheet: ST1
Supplementary Table 1 - The study cohort included UKBB participants with any of the following symptoms in their GP record, at or after the age of 40:
Symptom	Number of read codes	Number (%) of participants in cohort with this symptom at index date
		Full cohort			Age-stratified subcohorts												Sex-stratified subcohorts						Age and sex-stratified subcohorts
		All participants	Training dataset (80% of full cohort)	Testing dataset (20% of full cohort)	40-49 (all participants)	40-49 (training 80%)	40-49 (testing 20%)	50-59 (all participants)	50-59 (training 80%)	50-59 (testing 20%)	60-69 (all participants)	60-69 (training 80%)	60-69 (testing 20%)	70-79 (all participants)	70-79 (training 80%)	70-79 (testing 20%)	Female (all participants)	Female (training 80%)	Female (testing 20%)	Male (all participants)	Male (training 80%)	Male (testing 20%)	F 40-49 (all participants)	F 40-49 (training 80%)	F 40-49 (testing 20%)	M 40-49 (all participants)	M 40-49 (training 80%)	M 40-49 (testing 20%)	F 50-59 (all participants)	F 50-59 (training 80%)	F 50-59 (testing 20%)	M 50-59 (all participants)	M 50-59 (training 80%)	M 50-59 (testing 20%)	F 60-69 (all participants)	F 60-69 (training 80%)	F 60-69 (testing 20%)	M 60-69 (all participants)	M 60-69 (training 80%)	M 60-69 (testing 20%)	F 70-79 (all participants)	F 70-79 (training 80%)	F 70-79 (testing 20%)	M 70-79 (all participants)	M 70-79 (training 80%)	M 70-79 (testing 20%)
Abdominal pain	98	32836 (65.17%)	26269 (65.18%)	6567 (65.13%)	11082 (70.52%)	8855 (70.45%)	2227 (70.81%)	11877 (64.23%)	9473 (64.05%)	2404 (64.99%)	8546 (61.86%)	6871 (62.18%)	1675 (60.6%)	1331 (56.23%)	1070 (56.55%)	261 (54.95%)	20708 (68.98%)	16557 (68.95%)	4151 (69.1%)	12128 (59.55%)	9712 (59.62%)	2416 (59.27%)	7428 (74.06%)	5936 (73.99%)	1492 (74.34%)	3654 (64.27%)	2919 (64.2%)	735 (64.59%)	7530 (67.86%)	6014 (67.76%)	1516 (68.29%)	4347 (58.79%)	3459 (58.48%)	888 (60.04%)	4998 (65.44%)	4007 (65.59%)	991 (64.86%)	3548 (57.43%)	2864 (57.95%)	684 (55.34%)	752 (59.78%)	600 (59.64%)	152 (60.32%)	579 (52.21%)	470 (53.05%)	109 (48.88%)
Abdominal mass	46	927 (1.84%)	723 (1.79%)	204 (2.02%)	298 (1.9%)	229 (1.82%)	69 (2.19%)	336 (1.82%)	268 (1.81%)	68 (1.84%)	245 (1.77%)	190 (1.72%)	55 (1.99%)	48 (2.03%)	36 (1.9%)	12 (2.53%)	552 (1.84%)	431 (1.79%)	121 (2.01%)	375 (1.84%)	292 (1.79%)	83 (2.04%)	214 (2.13%)	167 (2.08%)	47 (2.34%)	84 (1.48%)	62 (1.36%)	22 (1.93%)	191 (1.72%)	153 (1.72%)	38 (1.71%)	145 (1.96%)	115 (1.94%)	30 (2.03%)	126 (1.65%)	96 (1.57%)	30 (1.96%)	119 (1.93%)	94 (1.9%)	25 (2.02%)	21 (1.67%)	15 (1.49%)	6 (2.38%)	27 (2.43%)	21 (2.37%)	6 (2.69%)
Change in bowel habit	5	4547 (9.02%)	3607 (8.95%)	940 (9.32%)	870 (5.54%)	673 (5.35%)	197 (6.26%)	1780 (9.63%)	1434 (9.7%)	346 (9.35%)	1581 (11.44%)	1247 (11.28%)	334 (12.08%)	316 (13.35%)	253 (13.37%)	63 (13.26%)	2741 (9.13%)	2190 (9.12%)	551 (9.17%)	1806 (8.87%)	1417 (8.7%)	389 (9.54%)	544 (5.42%)	423 (5.27%)	121 (6.03%)	326 (5.73%)	250 (5.5%)	76 (6.68%)	1102 (9.93%)	889 (10.02%)	213 (9.59%)	678 (9.17%)	545 (9.21%)	133 (8.99%)	911 (11.93%)	728 (11.92%)	183 (11.98%)	670 (10.84%)	519 (10.5%)	151 (12.22%)	184 (14.63%)	150 (14.91%)	34 (13.49%)	132 (11.9%)	103 (11.63%)	29 (13%)
Iron deficiency	6	933 (1.85%)	722 (1.79%)	211 (2.09%)	449 (2.86%)	351 (2.79%)	98 (3.12%)	271 (1.47%)	217 (1.47%)	54 (1.46%)	171 (1.24%)	123 (1.11%)	48 (1.74%)	42 (1.77%)	31 (1.64%)	11 (2.32%)	722 (2.4%)	563 (2.34%)	159 (2.65%)	211 (1.04%)	159 (0.98%)	52 (1.28%)	413 (4.12%)	323 (4.03%)	90 (4.48%)	36 (0.63%)	28 (0.62%)	8 (0.7%)	197 (1.78%)	158 (1.78%)	39 (1.76%)	74 (1%)	59 (1%)	15 (1.01%)	97 (1.27%)	71 (1.16%)	26 (1.7%)	74 (1.2%)	52 (1.05%)	22 (1.78%)	15 (1.19%)	11 (1.09%)	4 (1.59%)	27 (2.43%)	20 (2.26%)	7 (3.14%)
Low haemoglobin	2	27 (0.05%)	20 (0.05%)	7 (0.07%)	7 (0.04%)	5 (0.04%)	2 (0.06%)	8 (0.04%)	7 (0.05%)	1 (0.03%)	11 (0.08%)	7 (0.06%)	4 (0.14%)	1 (0.04%)	1 (0.05%)	0 (0%)	13 (0.04%)	10 (0.04%)	3 (0.05%)	14 (0.07%)	10 (0.06%)	4 (0.1%)	2 (0.02%)	2 (0.02%)	0 (0%)	5 (0.09%)	3 (0.07%)	2 (0.18%)	5 (0.05%)	4 (0.05%)	1 (0.05%)	3 (0.04%)	3 (0.05%)	0 (0%)	5 (0.07%)	3 (0.05%)	2 (0.13%)	6 (0.1%)	4 (0.08%)	2 (0.16%)	1 (0.08%)	1 (0.1%)	0 (0%)	0 (0%)	0 (0%)	0 (0%)
Loss of appetite	7	288 (0.57%)	242 (0.6%)	46 (0.46%)	62 (0.39%)	54 (0.43%)	8 (0.25%)	76 (0.41%)	65 (0.44%)	11 (0.3%)	96 (0.69%)	76 (0.69%)	20 (0.72%)	54 (2.28%)	47 (2.48%)	7 (1.47%)	178 (0.59%)	148 (0.62%)	30 (0.5%)	110 (0.54%)	94 (0.58%)	16 (0.39%)	40 (0.4%)	35 (0.44%)	5 (0.25%)	22 (0.39%)	19 (0.42%)	3 (0.26%)	44 (0.4%)	39 (0.44%)	5 (0.23%)	32 (0.43%)	26 (0.44%)	6 (0.41%)	62 (0.81%)	47 (0.77%)	15 (0.98%)	34 (0.55%)	29 (0.59%)	5 (0.4%)	32 (2.54%)	27 (2.68%)	5 (1.98%)	22 (1.98%)	20 (2.26%)	2 (0.9%)
Rectal bleeding	45	9519 (18.89%)	7664 (19.02%)	1855 (18.4%)	2693 (17.14%)	2185 (17.38%)	508 (16.15%)	3679 (19.9%)	2958 (20%)	721 (19.49%)	2710 (19.62%)	2182 (19.74%)	528 (19.1%)	437 (18.46%)	339 (17.92%)	98 (20.63%)	4475 (14.91%)	3607 (15.02%)	868 (14.45%)	5044 (24.77%)	4057 (24.9%)	987 (24.21%)	1244 (12.4%)	1014 (12.64%)	230 (11.46%)	1449 (25.49%)	1171 (25.75%)	278 (24.43%)	1791 (16.14%)	1434 (16.16%)	357 (16.08%)	1888 (25.53%)	1524 (25.77%)	364 (24.61%)	1250 (16.37%)	1009 (16.52%)	241 (15.77%)	1460 (23.63%)	1173 (23.74%)	287 (23.22%)	190 (15.1%)	150 (14.91%)	40 (15.87%)	247 (22.27%)	189 (21.33%)	58 (26.01%)
Weight loss	18	1567 (3.11%)	1266 (3.14%)	301 (2.99%)	335 (2.13%)	284 (2.26%)	51 (1.62%)	542 (2.93%)	433 (2.93%)	109 (2.95%)	538 (3.89%)	421 (3.81%)	117 (4.23%)	152 (6.42%)	128 (6.77%)	24 (5.05%)	781 (2.6%)	628 (2.62%)	153 (2.55%)	786 (3.86%)	638 (3.92%)	148 (3.63%)	195 (1.94%)	164 (2.04%)	31 (1.54%)	140 (2.46%)	120 (2.64%)	20 (1.76%)	278 (2.51%)	219 (2.47%)	59 (2.66%)	264 (3.57%)	214 (3.62%)	50 (3.38%)	237 (3.1%)	186 (3.04%)	51 (3.34%)	301 (4.87%)	235 (4.76%)	66 (5.34%)	71 (5.64%)	59 (5.86%)	12 (4.76%)	81 (7.3%)	69 (7.79%)	12 (5.38%)
specified as unintentional weight loss	15	926 (1.84%)	750 (1.86%)	176 (1.75%)	176 (1.12%)	152 (1.21%)	24 (0.76%)	318 (1.72%)	246 (1.66%)	72 (1.95%)	326 (2.36%)	263 (2.38%)	63 (2.28%)	106 (4.48%)	89 (4.7%)	17 (3.58%)	443 (1.48%)	364 (1.52%)	79 (1.32%)	483 (2.37%)	386 (2.37%)	97 (2.38%)	98 (0.98%)	84 (1.05%)	14 (0.7%)	78 (1.37%)	68 (1.5%)	10 (0.88%)	156 (1.41%)	122 (1.37%)	34 (1.53%)	162 (2.19%)	124 (2.1%)	38 (2.57%)	144 (1.89%)	119 (1.95%)	25 (1.64%)	182 (2.95%)	144 (2.91%)	38 (3.07%)	45 (3.58%)	39 (3.88%)	6 (2.38%)	61 (5.5%)	50 (5.64%)	11 (4.93%)
unspecified whether intentional	3	641 (1.27%)	516 (1.28%)	125 (1.24%)	159 (1.01%)	132 (1.05%)	27 (0.86%)	224 (1.21%)	187 (1.26%)	37 (1%)	212 (1.53%)	158 (1.43%)	54 (1.95%)	46 (1.94%)	39 (2.06%)	7 (1.47%)	338 (1.13%)	264 (1.1%)	74 (1.23%)	303 (1.49%)	252 (1.55%)	51 (1.25%)	97 (0.97%)	80 (1%)	17 (0.85%)	62 (1.09%)	52 (1.14%)	10 (0.88%)	122 (1.1%)	97 (1.09%)	25 (1.13%)	102 (1.38%)	90 (1.52%)	12 (0.81%)	93 (1.22%)	67 (1.1%)	26 (1.7%)	119 (1.93%)	91 (1.84%)	28 (2.27%)	26 (2.07%)	20 (1.99%)	6 (2.38%)	20 (1.8%)	19 (2.14%)	1 (0.45%)
Total	227

## Sheet: ST2
Supplementary Table 2 - age, sex and numerical variable distribution in all cohorts. Categorical variable distribution in all cohorts is shown in Supplementary Table 5. Abbreviations: N = number of participants, SD = standard deviation.
	Full cohort									Age-stratified subcohorts																																				Sex-stratified subcohorts
	Full cohort - all participants			Full cohort - training dataset			Full cohort - testing dataset			40-49 - all participants			40-49 - training dataset			40-49 - testing dataset			50-59 - all participants			50-59 - training dataset			50-59 - testing dataset			60-69 - all participants			60-69 - training dataset			60-69 - testing dataset			70-79 - all participants			70-79 - training dataset			70-79 - testing dataset			Female - all participants			Female - training dataset
	Cases	Controls	Total	Cases	Controls	Total	Cases	Controls	Total	Cases	Controls	Total	Cases	Controls	Total	Cases	Controls	Total	Cases	Controls	Total	Cases	Controls	Total	Cases	Controls	Total	Cases	Controls	Total	Cases	Controls	Total	Cases	Controls	Total	Cases	Controls	Total	Cases	Controls	Total	Cases	Controls	Total	Cases	Controls	Total	Cases
N (% of cohort)	438 (0.87%)	49949 (99.13%)	50387 (100%)	347 (0.86%)	39957 (99.14%)	40304 (100%)	91 (0.9%)	9992 (99.1%)	10083 (100%)	43 (0.27%)	15672 (99.73%)	15715 (100%)	33 (0.26%)	12537 (99.74%)	12570 (100%)	10 (0.32%)	3135 (99.68%)	3145 (100%)	163 (0.88%)	18327 (99.12%)	18490 (100%)	130 (0.88%)	14661 (99.12%)	14791 (100%)	33 (0.89%)	3666 (99.11%)	3699 (100%)	193 (1.4%)	13622 (98.6%)	13815 (100%)	154 (1.39%)	10897 (98.61%)	11051 (100%)	39 (1.41%)	2725 (98.59%)	2764 (100%)	39 (1.65%)	2328 (98.35%)	2367 (100%)	30 (1.59%)	1862 (98.41%)	1892 (100%)	9 (1.89%)	466 (98.11%)	475 (100%)	191 (0.64%)	29830 (99.36%)	30021 (100%)	151 (0.63%)
Sex (patient self-reported)
Female (% of cases/controls/total)	191 (43.61%)	29830 (59.72%)	30021 (59.58%)	151 (43.52%)	23863 (59.72%)	24014 (59.58%)	40 (43.96%)	5967 (59.72%)	6007 (59.58%)	26 (60.47%)	10004 (63.83%)	10030 (63.82%)	20 (60.61%)	8003 (63.84%)	8023 (63.83%)	6 (60%)	2001 (63.83%)	2007 (63.82%)	78 (47.85%)	11018 (60.12%)	11096 (60.01%)	62 (47.69%)	8814 (60.12%)	8876 (60.01%)	16 (48.48%)	2204 (60.12%)	2220 (60.02%)	74 (38.34%)	7563 (55.52%)	7637 (55.28%)	59 (38.31%)	6050 (55.52%)	6109 (55.28%)	15 (38.46%)	1513 (55.52%)	1528 (55.28%)	13 (33.33%)	1245 (53.48%)	1258 (53.15%)	10 (33.33%)	996 (53.49%)	1006 (53.17%)	3 (33.33%)	249 (53.43%)	252 (53.05%)	191 (100%)	29830 (100%)	30021 (100%)	151 (100%)
Male (% of cases/controls/total)	247 (56.39%)	20119 (40.28%)	20366 (40.42%)	196 (56.48%)	16094 (40.28%)	16290 (40.42%)	51 (56.04%)	4025 (40.28%)	4076 (40.42%)	17 (39.53%)	5668 (36.17%)	5685 (36.18%)	13 (39.39%)	4534 (36.16%)	4547 (36.17%)	4 (40%)	1134 (36.17%)	1138 (36.18%)	85 (52.15%)	7309 (39.88%)	7394 (39.99%)	68 (52.31%)	5847 (39.88%)	5915 (39.99%)	17 (51.52%)	1462 (39.88%)	1479 (39.98%)	119 (61.66%)	6059 (44.48%)	6178 (44.72%)	95 (61.69%)	4847 (44.48%)	4942 (44.72%)	24 (61.54%)	1212 (44.48%)	1236 (44.72%)	26 (66.67%)	1083 (46.52%)	1109 (46.85%)	20 (66.67%)	866 (46.51%)	886 (46.83%)	6 (66.67%)	217 (46.57%)	223 (46.95%)	0 (0%)	0 (0%)	0 (0%)	0 (0%)
Age at UKBB baseline/recruitment (years)
Mean (+/- SD)	60.42 (+/- 6.66)	57.75 (+/- 7.56)	57.78 (+/- 7.56)	60.33 (+/- 6.57)	57.75 (+/- 7.55)	57.77 (+/- 7.55)	60.76 (+/- 6.99)	57.77 (+/- 7.6)	57.79 (+/- 7.6)	50.37 (+/- 6.88)	51.62 (+/- 7.22)	51.62 (+/- 7.22)	50.42 (+/- 6.76)	51.64 (+/- 7.22)	51.64 (+/- 7.22)	50.2 (+/- 7.64)	51.55 (+/- 7.21)	51.55 (+/- 7.21)	57.79 (+/- 5.81)	57.9 (+/- 6.02)	57.9 (+/- 6.02)	57.6 (+/- 5.64)	57.9 (+/- 6.02)	57.9 (+/- 6.02)	58.52 (+/- 6.5)	57.9 (+/- 6.03)	57.9 (+/- 6.03)	63.49 (+/- 3.7)	63.09 (+/- 3.85)	63.1 (+/- 3.85)	63.4 (+/- 3.77)	63.06 (+/- 3.86)	63.07 (+/- 3.86)	63.85 (+/- 3.43)	63.19 (+/- 3.81)	63.2 (+/- 3.81)	67.31 (+/- 1.91)	66.67 (+/- 2.07)	66.68 (+/- 2.07)	67.3 (+/- 1.88)	66.63 (+/- 2.08)	66.65 (+/- 2.08)	67.33 (+/- 2.12)	66.8 (+/- 2.03)	66.81 (+/- 2.03)	59.8 (+/- 6.69)	57.42 (+/- 7.53)	57.43 (+/- 7.52)	59.64 (+/- 6.44)
Age at first CRC symptom (years)
Mean (+/- SD)	59.67 (+/- 7.44)	54.82 (+/- 8.65)	54.86 (+/- 8.65)	59.67 (+/- 7.29)	54.84 (+/- 8.65)	54.88 (+/- 8.65)	59.68 (+/- 8)	54.74 (+/- 8.66)	54.79 (+/- 8.67)	45.74 (+/- 2.54)	44.81 (+/- 2.87)	44.82 (+/- 2.86)	45.94 (+/- 2.57)	44.83 (+/- 2.87)	44.84 (+/- 2.86)	45.1 (+/- 2.42)	44.73 (+/- 2.87)	44.73 (+/- 2.86)	55.28 (+/- 2.53)	54.53 (+/- 2.88)	54.54 (+/- 2.88)	55.25 (+/- 2.55)	54.55 (+/- 2.89)	54.56 (+/- 2.88)	55.39 (+/- 2.51)	54.43 (+/- 2.86)	54.44 (+/- 2.86)	63.95 (+/- 2.77)	63.79 (+/- 2.72)	63.79 (+/- 2.72)	63.96 (+/- 2.72)	63.81 (+/- 2.72)	63.81 (+/- 2.72)	63.9 (+/- 2.99)	63.74 (+/- 2.72)	63.74 (+/- 2.73)	72.23 (+/- 2.33)	71.91 (+/- 1.86)	71.91 (+/- 1.87)	71.9 (+/- 2.09)	71.91 (+/- 1.87)	71.91 (+/- 1.87)	73.33 (+/- 2.87)	71.89 (+/- 1.83)	71.91 (+/- 1.86)	58.5 (+/- 7.76)	54.3 (+/- 8.6)	54.33 (+/- 8.61)	58.6 (+/- 7.55)
Body mass index (BMI) (kg/m^2)
Mean (+/- SD)	27.55 (+/- 4.57)	27.73 (+/- 4.96)	27.73 (+/- 4.96)	27.47 (+/- 4.56)	27.72 (+/- 4.96)	27.72 (+/- 4.96)	27.88 (+/- 4.61)	27.77 (+/- 4.96)	27.77 (+/- 4.95)	28.09 (+/- 5.58)	27.63 (+/- 5.2)	27.63 (+/- 5.2)	28.1 (+/- 5.25)	27.62 (+/- 5.2)	27.62 (+/- 5.2)	28.09 (+/- 6.89)	27.68 (+/- 5.2)	27.68 (+/- 5.2)	27.25 (+/- 4.56)	27.73 (+/- 4.93)	27.72 (+/- 4.93)	27.29 (+/- 4.73)	27.74 (+/- 4.95)	27.73 (+/- 4.95)	27.1 (+/- 3.87)	27.68 (+/- 4.86)	27.67 (+/- 4.85)	27.61 (+/- 4.56)	27.83 (+/- 4.77)	27.83 (+/- 4.77)	27.48 (+/- 4.57)	27.81 (+/- 4.76)	27.8 (+/- 4.76)	28.12 (+/- 4.54)	27.94 (+/- 4.83)	27.94 (+/- 4.82)	27.94 (+/- 3.31)	27.86 (+/- 4.55)	27.86 (+/- 4.53)	27.49 (+/- 2.68)	27.79 (+/- 4.47)	27.78 (+/- 4.45)	29.43 (+/- 4.76)	28.16 (+/- 4.82)	28.18 (+/- 4.82)	26.85 (+/- 5.16)	27.44 (+/- 5.32)	27.44 (+/- 5.32)	26.94 (+/- 5.31)
Waist circumference (cm)
Mean (+/- SD)	92.44 (+/- 13.73)	90.56 (+/- 13.71)	90.58 (+/- 13.71)	92.14 (+/- 13.55)	90.56 (+/- 13.7)	90.57 (+/- 13.7)	93.6 (+/- 14.42)	90.58 (+/- 13.73)	90.6 (+/- 13.74)	90.84 (+/- 16.44)	89.25 (+/- 13.94)	89.26 (+/- 13.95)	91.06 (+/- 15.13)	89.24 (+/- 13.9)	89.24 (+/- 13.9)	90.1 (+/- 21.15)	89.31 (+/- 14.11)	89.31 (+/- 14.14)	90.86 (+/- 12.85)	90.52 (+/- 13.58)	90.52 (+/- 13.57)	90.68 (+/- 12.89)	90.56 (+/- 13.62)	90.56 (+/- 13.62)	91.58 (+/- 12.85)	90.36 (+/- 13.39)	90.37 (+/- 13.39)	93.44 (+/- 14.07)	91.83 (+/- 13.55)	91.85 (+/- 13.56)	93.15 (+/- 14.29)	91.8 (+/- 13.54)	91.82 (+/- 13.55)	94.59 (+/- 13.29)	91.94 (+/- 13.59)	91.98 (+/- 13.59)	95.87 (+/- 11.65)	92.27 (+/- 13.22)	92.33 (+/- 13.2)	94.43 (+/- 10.08)	92.15 (+/- 13.12)	92.19 (+/- 13.08)	100.67 (+/- 15.6)	92.77 (+/- 13.62)	92.92 (+/- 13.69)	84.58 (+/- 13.06)	85.56 (+/- 12.78)	85.55 (+/- 12.78)	84.8 (+/- 13.49)
Townsend deprivation index (TDI)
Mean (+/- SD)	-1.74 (+/- 2.9)	-1.48 (+/- 2.94)	-1.48 (+/- 2.94)	-1.91 (+/- 2.69)	-1.49 (+/- 2.93)	-1.49 (+/- 2.93)	-1.12 (+/- 3.55)	-1.42 (+/- 2.97)	-1.42 (+/- 2.98)	-1.41 (+/- 3.49)	-1.34 (+/- 2.98)	-1.34 (+/- 2.98)	-1.83 (+/- 2.95)	-1.35 (+/- 2.97)	-1.35 (+/- 2.97)	-0.04 (+/- 4.82)	-1.32 (+/- 3.03)	-1.31 (+/- 3.04)	-1.58 (+/- 2.95)	-1.49 (+/- 2.95)	-1.49 (+/- 2.95)	-1.74 (+/- 2.72)	-1.5 (+/- 2.95)	-1.5 (+/- 2.94)	-0.94 (+/- 3.7)	-1.43 (+/- 2.99)	-1.43 (+/- 2.99)	-1.9 (+/- 2.75)	-1.6 (+/- 2.87)	-1.6 (+/- 2.87)	-1.95 (+/- 2.65)	-1.62 (+/- 2.87)	-1.62 (+/- 2.86)	-1.72 (+/- 3.11)	-1.5 (+/- 2.9)	-1.5 (+/- 2.9)	-2 (+/- 2.81)	-1.57 (+/- 2.89)	-1.58 (+/- 2.89)	-2.49 (+/- 2.49)	-1.59 (+/- 2.89)	-1.6 (+/- 2.89)	-0.4 (+/- 3.33)	-1.49 (+/- 2.88)	-1.47 (+/- 2.89)	-1.65 (+/- 2.92)	-1.5 (+/- 2.89)	-1.5 (+/- 2.89)	-1.77 (+/- 2.88)
[truncated: 86 more columns]

## Sheet: ST3
Supplementary Table 3 - Detailed description of the variables tested using logistic regression for association with either the case or control group. Variables recorded at 'Recruitment' were collected during a participant's initial visit to a UKBB assessment centre, a median of 1,603 (± interquartile range 1,956) days away from index date. All variables, other than those marked with an asterisk, …
Variable	Date measured/recorded	Scale	UKBB Data-Field number (or method of measurement)
Sex (self-reported by participant) (female/male)	Recruitment (recorded during initial visit to UKBB assessment centre)	Binary	31
Age at first CRC symptom (years)	Index	Discrete	Calculated using birth month (Data-Field 52) and year (Data-Field 34), assuming a birth date of 15th for all participants to minimise error. Actual birth date was unavailable to protect participant anonymity.
Townsend deprivation index (TDI)	Recruitment	Continuous	189
Body mass index (BMI) (kg/m2)	Recruitment	Continuous	21001_i0
Waist circumference (cm)	Recruitment	Discrete	48_i0
Ever smoked (yes/no)	Recruitment	Binary	20160_i0
Smoking status (current/previous/never)	Recruitment	Ordinal	20116_i0
Alcohol intake (never/special occasions only/one to three times a month/once or twice a week/three or four times a week/daily or almost daily)	Recruitment	Ordinal	1558_i0
Processed meat intake (never/less than once a week/once a week/2-4 times a week/5-6 times a week/once or more daily)	Recruitment	Ordinal	1349_i0
Participant diagnosed with diabetes by doctor (yes/no)	Recruitment	Binary	2443_i0
Participant’s mother ever had CRC (self-reported by participant) (yes/no)	Recruitment	Binary	In Data-Field 20110 “Illnesses of mother”, the participant could select which of a list illnesses (including multiple types of cancer, Alzheimer's, Parkinson's, depression, etc.) their parent had been diagnosed with. If "Bowel cancer" was included the participant's response, this variable was set to 'yes', otherwise 'no'.
Participant’s father ever had CRC (self-reported by participant) (yes/no)	Recruitment	Binary	Same as above, using Data-Field 20107 “Illnesses of father”.
Either of participant’s parents ever had CRC (yes/no)	Recruitment	Binary	Calculated using the above two variables (set to 'yes' if 'yes' was recorded for either variable, or 'no' otherwise).
Polygenic risk score (PRS)	Imputed genotyping data for participants was released November 2022.	Continuous	See ‘Subjects and Methods’ section of the paper for details of PRS calculation.
Genetic principal components 1-5	Genotyping data released in July 2017.	Continuous	22009_a1, 22009_a2, 22009_a3, 22009_a4, 22009_a5
For each of the 9 symptoms listed in Supplementary Table 1: symptom was recorded in participant's GP record at index date (yes/no)	Index	Binary	Symptoms at index date were determined by searching participants' GP records for Read 2 and 3 codes (see 'Methods' section of manuscript).
Haemoglobin level (grams per decilitre, g/dl)*	Index	Continuous	Determined by searching participants' GP records for Read 2 and 3 codes for haemoglobin measurement.Haemoglobin measurements >1 were assumed to be in g/dl and included in this variable. Haemoglobin measurements <1 were assumed to be a percentage and excluded.
Faecal occult blood (FOB) test result (positive/negative)*	Any time within 8 weeks either side of Index	Binary	Positive/negative FOB was recorded if the participant had a Read code describing either positive or negative FOB result in their GP record, within 8 weeks before or after index date.

## Sheet: ST4
Supplementary Table 4 - For each variable analysed with logistic regression in this study, this table shows the number and percentage of participants with a value recorded for the variable. A 'value recorded for the variable' excludes empty values such as NA, and participant responses such as "don't know"/"prefer not to answer". Variables marked with an asterisk were considered for logistic regre…
	Number (%) of participants with a non-NA value recorded for the variable
	Full cohort		Age-stratified subcohorts								Sex-stratified subcohorts				Age and sex-stratified subcohorts
Variable	Full cohort - training dataset	Full cohort - testing dataset	40-49 - training dataset	40-49 - testing dataset	50-59 - training dataset	50-59 - testing dataset	60-69 - training dataset	60-69 - testing dataset	70-79 - training dataset	70-79 - testing dataset	Female - training dataset	Female - testing dataset	Male - training dataset	Male - testing dataset	F 40-49 - training dataset	F 40-49 - testing dataset	M 40-49 - training dataset	M 40-49 - testing dataset	F 50-59 - training dataset	F 50-59 - testing dataset	M 50-59 - training dataset	M 50-59 - testing dataset	F 60-69 - training dataset	F 60-69 - testing dataset	M 60-69 - training dataset	M 60-69 - testing dataset	F 70-79 - training dataset	F 70-79 - testing dataset	M 70-79 - training dataset	M 70-79 - testing dataset
Age at first CRC symptom (years)	40304 (100%)	10083 (100%)	12570 (100%)	3145 (100%)	14791 (100%)	3699 (100%)	11051 (100%)	2764 (100%)	1892 (100%)	475 (100%)	24014 (100%)	6007 (100%)	16290 (100%)	4076 (100%)	8023 (100%)	2007 (100%)	4547 (100%)	1138 (100%)	8876 (100%)	2220 (100%)	5915 (100%)	1479 (100%)	6109 (100%)	1528 (100%)	4942 (100%)	1236 (100%)	1006 (100%)	252 (100%)	886 (100%)	223 (100%)
Sex (female/male)	40304 (100%)	10083 (100%)	12570 (100%)	3145 (100%)	14791 (100%)	3699 (100%)	11051 (100%)	2764 (100%)	1892 (100%)	475 (100%)	24014 (100%)	6007 (100%)	16290 (100%)	4076 (100%)	8023 (100%)	2007 (100%)	4547 (100%)	1138 (100%)	8876 (100%)	2220 (100%)	5915 (100%)	1479 (100%)	6109 (100%)	1528 (100%)	4942 (100%)	1236 (100%)	1006 (100%)	252 (100%)	886 (100%)	223 (100%)
Townsend deprivation index (TDI)	40254 (99.88%)	10072 (99.89%)	12551 (99.85%)	3141 (99.87%)	14772 (99.87%)	3697 (99.95%)	11039 (99.89%)	2761 (99.89%)	1892 (100%)	473 (99.58%)	23988 (99.89%)	6001 (99.9%)	16266 (99.85%)	4071 (99.88%)	8013 (99.88%)	2005 (99.9%)	4538 (99.8%)	1136 (99.82%)	8866 (99.89%)	2219 (99.95%)	5906 (99.85%)	1478 (99.93%)	6103 (99.9%)	1526 (99.87%)	4936 (99.88%)	1235 (99.92%)	1006 (100%)	251 (99.6%)	886 (100%)	222 (99.55%)
Body mass index (BMI) (kg/m2)	40160 (99.64%)	10038 (99.55%)	12531 (99.69%)	3129 (99.49%)	14730 (99.59%)	3681 (99.51%)	11014 (99.67%)	2756 (99.71%)	1885 (99.63%)	472 (99.37%)	23925 (99.63%)	5983 (99.6%)	16235 (99.66%)	4055 (99.48%)	7995 (99.65%)	1999 (99.6%)	4536 (99.76%)	1130 (99.3%)	8842 (99.62%)	2208 (99.46%)	5888 (99.54%)	1473 (99.59%)	6086 (99.62%)	1526 (99.87%)	4928 (99.72%)	1230 (99.51%)	1002 (99.6%)	250 (99.21%)	883 (99.66%)	222 (99.55%)
Waist circumference (cm)	40229 (99.81%)	10062 (99.79%)	12552 (99.86%)	3136 (99.71%)	14752 (99.74%)	3689 (99.73%)	11038 (99.88%)	2764 (100%)	1887 (99.74%)	473 (99.58%)	23962 (99.78%)	5995 (99.8%)	16267 (99.86%)	4067 (99.78%)	8009 (99.83%)	2002 (99.75%)	4543 (99.91%)	1134 (99.65%)	8849 (99.7%)	2214 (99.73%)	5903 (99.8%)	1475 (99.73%)	6100 (99.85%)	1528 (100%)	4938 (99.92%)	1236 (100%)	1004 (99.8%)	251 (99.6%)	883 (99.66%)	222 (99.55%)
Ever smoked (yes/no)	40159 (99.64%)	10041 (99.58%)	12531 (99.69%)	3136 (99.71%)	14744 (99.68%)	3685 (99.62%)	11005 (99.58%)	2749 (99.46%)	1879 (99.31%)	471 (99.16%)	23917 (99.6%)	5990 (99.72%)	16242 (99.71%)	4051 (99.39%)	7999 (99.7%)	2004 (99.85%)	4532 (99.67%)	1132 (99.47%)	8840 (99.59%)	2213 (99.68%)	5904 (99.81%)	1472 (99.53%)	6080 (99.53%)	1521 (99.54%)	4925 (99.66%)	1228 (99.35%)	998 (99.2%)	252 (100%)	881 (99.44%)	219 (98.21%)
Smoking status (current/previous/never)	40151 (99.62%)	10041 (99.58%)	12527 (99.66%)	3136 (99.71%)	14742 (99.67%)	3685 (99.62%)	11002 (99.56%)	2749 (99.46%)	1880 (99.37%)	471 (99.16%)	23915 (99.59%)	5989 (99.7%)	16236 (99.67%)	4052 (99.41%)	7996 (99.66%)	2003 (99.8%)	4531 (99.65%)	1133 (99.56%)	8839 (99.58%)	2213 (99.68%)	5903 (99.8%)	1472 (99.53%)	6080 (99.53%)	1521 (99.54%)	4922 (99.6%)	1228 (99.35%)	1000 (99.4%)	252 (100%)	880 (99.32%)	219 (98.21%)
Alcohol intake (never/special occasions only/one to three times a month/once or twice a week/three or four times a week/daily or almost daily)	40272 (99.92%)	10076 (99.93%)	12562 (99.94%)	3143 (99.94%)	14778 (99.91%)	3696 (99.92%)	11040 (99.9%)	2763 (99.96%)	1892 (100%)	474 (99.79%)	23992 (99.91%)	6003 (99.93%)	16280 (99.94%)	4073 (99.93%)	8018 (99.94%)	2005 (99.9%)	4544 (99.93%)	1138 (100%)	8866 (99.89%)	2219 (99.95%)	5912 (99.95%)	1477 (99.86%)	6102 (99.89%)	1527 (99.93%)	4938 (99.92%)	1236 (100%)	1006 (100%)	252 (100%)	886 (100%)	222 (99.55%)
Processed meat intake (never/less than once a week/once a week/2-4 times a week/5-6 times a week/once or more daily)	40244 (99.85%)	10070 (99.87%)	12551 (99.85%)	3143 (99.94%)	14769 (99.85%)	3695 (99.89%)	11035 (99.86%)	2759 (99.82%)	1889 (99.84%)	473 (99.58%)	23983 (99.87%)	6000 (99.88%)	16261 (99.82%)	4070 (99.85%)	8011 (99.85%)	2006 (99.95%)	4540 (99.85%)	1137 (99.91%)	8864 (99.86%)	2217 (99.86%)	5905 (99.83%)	1478 (99.93%)	6104 (99.92%)	1525 (99.8%)	4931 (99.78%)	1234 (99.84%)	1004 (99.8%)	252 (100%)	885 (99.89%)	221 (99.1%)
Participant self-reported a prior diagnosis of diabetes (yes/no)	40212 (99.77%)	10051 (99.68%)	12541 (99.77%)	3136 (99.71%)	14756 (99.76%)	3684 (99.59%)	11028 (99.79%)	2758 (99.78%)	1887 (99.74%)	473 (99.58%)	23964 (99.79%)	5996 (99.82%)	16248 (99.74%)	4055 (99.48%)	8005 (99.78%)	2003 (99.8%)	4536 (99.76%)	1133 (99.56%)	8857 (99.79%)	2216 (99.82%)	5899 (99.73%)	1468 (99.26%)	6099 (99.84%)	1525 (99.8%)	4929 (99.74%)	1233 (99.76%)	1003 (99.7%)	252 (100%)	884 (99.77%)	221 (99.1%)
Participant’s mother ever had CRC (yes/no)	40304 (100%)	10083 (100%)	12570 (100%)	3145 (100%)	14791 (100%)	3699 (100%)	11051 (100%)	2764 (100%)	1892 (100%)	475 (100%)	24014 (100%)	6007 (100%)	16290 (100%)	4076 (100%)	8023 (100%)	2007 (100%)	4547 (100%)	1138 (100%)	8876 (100%)	2220 (100%)	5915 (100%)	1479 (100%)	6109 (100%)	1528 (100%)	4942 (100%)	1236 (100%)	1006 (100%)	252 (100%)	886 (100%)	223 (100%)
Participant’s father ever had CRC (yes/no)	40304 (100%)	10083 (100%)	12570 (100%)	3145 (100%)	14791 (100%)	3699 (100%)	11051 (100%)	2764 (100%)	1892 (100%)	475 (100%)	24014 (100%)	6007 (100%)	16290 (100%)	4076 (100%)	8023 (100%)	2007 (100%)	4547 (100%)	1138 (100%)	8876 (100%)	2220 (100%)	5915 (100%)	1479 (100%)	6109 (100%)	1528 (100%)	4942 (100%)	1236 (100%)	1006 (100%)	252 (100%)	886 (100%)	223 (100%)
Participant’s parents ever had CRC (yes/no)	40304 (100%)	10083 (100%)	12570 (100%)	3145 (100%)	14791 (100%)	3699 (100%)	11051 (100%)	2764 (100%)	1892 (100%)	475 (100%)	24014 (100%)	6007 (100%)	16290 (100%)	4076 (100%)	8023 (100%)	2007 (100%)	4547 (100%)	1138 (100%)	8876 (100%)	2220 (100%)	5915 (100%)	1479 (100%)	6109 (100%)	1528 (100%)	4942 (100%)	1236 (100%)	1006 (100%)	252 (100%)	886 (100%)	223 (100%)
Polygenic risk score (PRS)	40304 (100%)	10083 (100%)	12570 (100%)	3145 (100%)	14791 (100%)	3699 (100%)	11051 (100%)	2764 (100%)	1892 (100%)	475 (100%)	24014 (100%)	6007 (100%)	16290 (100%)	4076 (100%)	8023 (100%)	2007 (100%)	4547 (100%)	1138 (100%)	8876 (100%)	2220 (100%)	5915 (100%)	1479 (100%)	6109 (100%)	1528 (100%)	4942 (100%)	1236 (100%)	1006 (100%)	252 (100%)	886 (100%)	223 (100%)
Genetic principal components 1-5	40304 (100%) for all 5 principal components	10083 (100%)	12570 (100%)	3145 (100%)	14791 (100%)	3699 (100%)	11051 (100%)	2764 (100%)	1892 (100%)	475 (100%)	24014 (100%)	6007 (100%)	16290 (100%)	4076 (100%)	8023 (100%)	2007 (100%)	4547 (100%)	1138 (100%)	8876 (100%)	2220 (100%)	5915 (100%)	1479 (100%)	6109 (100%)	1528 (100%)	4942 (100%)	1236 (100%)	1006 (100%)	252 (100%)	886 (100%)	223 (100%)
9 x symptom variables listed in Supplementary Table 1	40304 (100%) for all symptoms	10083 (100%)	12570 (100%)	3145 (100%)	14791 (100%)	3699 (100%)	11051 (100%)	2764 (100%)	1892 (100%)	475 (100%)	24014 (100%)	6007 (100%)	16290 (100%)	4076 (100%)	8023 (100%)	2007 (100%)	4547 (100%)	1138 (100%)	8876 (100%)	2220 (100%)	5915 (100%)	1479 (100%)	6109 (100%)	1528 (100%)	4942 (100%)	1236 (100%)	1006 (100%)	252 (100%)	886 (100%)	223 (100%)
Haemoglobin level (grams per decilitre, g/dl)*	26 (0.06%)	11 (0.11%)	8 (0.06%)	2 (0.06%)	10 (0.07%)	1 (0.03%)	7 (0.06%)	7 (0.25%)	1 (0.05%)	1 (0.21%)	12 (0.05%)	6 (0.1%)	14 (0.09%)	5 (0.12%)	3 (0.04%)	0 (0%)	5 (0.11%)	2 (0.18%)	5 (0.06%)	1 (0.05%)	5 (0.08%)	0 (0%)	3 (0.05%)	4 (0.26%)	4 (0.08%)	3 (0.24%)	1 (0.1%)	1 (0.4%)	0 (0%)	0 (0%)
Faecal occult blood test result (only including tests within 8 weeks either side of index date) (positive/negative)*	95 (0.24%)	17 (0.17%)	26 (0.21%)	5 (0.16%)	26 (0.18%)	3 (0.08%)	38 (0.34%)	8 (0.29%)	5 (0.26%)	1 (0.21%)	57 (0.24%)	11 (0.18%)	38 (0.23%)	6 (0.15%)	18 (0.22%)	5 (0.25%)	8 (0.18%)	0 (0%)	13 (0.15%)	1 (0.05%)	13 (0.22%)	2 (0.14%)	25 (0.41%)	4 (0.26%)	13 (0.26%)	4 (0.32%)	1 (0.1%)	1 (0.4%)	4 (0.45%)	0 (0%)

## Sheet: ST5
Supplementary Table 5 - categorical variable distribution in all cohorts, and each cohort's 80% training and 20% testing partitions. Cases = participants diagnosed with CRC within two years of the first CRC symptom reported in their GP record. Therefore, the percentage of cases in each cohort is equivalent to two-year cancer incidence in the cohort - and is reported here stratified by categorical…
	Full cohort						Age-stratified subcohorts																								Sex-stratified subcohorts												Age-and-sex-stratified subcohorts
	Full cohort - all participants		Full cohort - training dataset		Full cohort - testing dataset		40-49 - all participants		40-49 - training dataset		40-49 - testing dataset		50-59 - all participants		50-59 - training dataset		50-59 - testing dataset		60-69 - all participants		60-69 - training dataset		60-69 - testing dataset		70-79 - all participants		70-79 - training dataset		70-79 - testing dataset		Female - all participants		Female - training dataset		Female - testing dataset		Male - all participants		Male - training dataset		Male - testing dataset		F 40-49 - all participants		F 40-49 - training dataset		F 40-49 - testing dataset		M 40-49 - all participants
Variable	N participants	Cases (% of N)	N participants	Cases (% of N)	N participants	Cases (% of N)	N participants	Cases (% of N)	N participants	Cases (% of N)	N participants	Cases (% of N)	N participants	Cases (% of N)	N participants	Cases (% of N)	N participants	Cases (% of N)	N participants	Cases (% of N)	N participants	Cases (% of N)	N participants	Cases (% of N)	N participants	Cases (% of N)	N participants	Cases (% of N)	N participants	Cases (% of N)	N participants	Cases (% of N)	N participants	Cases (% of N)	N participants	Cases (% of N)	N participants	Cases (% of N)	N participants	Cases (% of N)	N participants	Cases (% of N)	N participants	Cases (% of N)	N participants	Cases (% of N)	N participants	Cases (% of N)	N participants
Sex
female	30021	191 (0.636%)	24014	151 (0.629%)	6007	40 (0.666%)	10030	26 (0.259%)	8023	20 (0.249%)	2007	6 (0.299%)	11096	78 (0.703%)	8876	62 (0.699%)	2220	16 (0.721%)	7637	74 (0.969%)	6109	59 (0.966%)	1528	15 (0.982%)	1258	13 (1.03%)	1006	10 (0.994%)	252	3 (1.19%)	30021	191 (0.636%)	24014	151 (0.629%)	6007	40 (0.666%)	0	0 (NaN%)	0	0 (NaN%)	0	0 (NaN%)	10030	26 (0.259%)	8023	20 (0.249%)	2007	6 (0.299%)	0
male	20366	247 (1.21%)	16290	196 (1.2%)	4076	51 (1.25%)	5685	17 (0.299%)	4547	13 (0.286%)	1138	4 (0.351%)	7394	85 (1.15%)	5915	68 (1.15%)	1479	17 (1.15%)	6178	119 (1.93%)	4942	95 (1.92%)	1236	24 (1.94%)	1109	26 (2.34%)	886	20 (2.26%)	223	6 (2.69%)	0	0 (NaN%)	0	0 (NaN%)	0	0 (NaN%)	20366	247 (1.21%)	16290	196 (1.2%)	4076	51 (1.25%)	0	0 (NaN%)	0	0 (NaN%)	0	0 (NaN%)	5685
Ever smoked
no	19738	140 (0.709%)	15771	109 (0.691%)	3967	31 (0.781%)	6610	16 (0.242%)	5319	11 (0.207%)	1291	5 (0.387%)	7203	52 (0.722%)	5721	41 (0.717%)	1482	11 (0.742%)	5058	60 (1.19%)	4036	46 (1.14%)	1022	14 (1.37%)	867	12 (1.38%)	695	11 (1.58%)	172	1 (0.581%)	13013	78 (0.599%)	10413	60 (0.576%)	2600	18 (0.692%)	6725	62 (0.922%)	5358	49 (0.915%)	1367	13 (0.951%)	4517	14 (0.31%)	3628	9 (0.248%)	889	5 (0.562%)	2093
yes	30836	299 (0.97%)	24678	239 (0.968%)	6158	60 (0.974%)	9153	27 (0.295%)	7290	22 (0.302%)	1863	5 (0.268%)	11348	111 (0.978%)	9117	89 (0.976%)	2231	22 (0.986%)	8818	134 (1.52%)	7061	109 (1.54%)	1757	25 (1.42%)	1517	27 (1.78%)	1210	19 (1.57%)	307	8 (2.61%)	17122	113 (0.66%)	13698	91 (0.664%)	3424	22 (0.643%)	13714	186 (1.36%)	10980	148 (1.35%)	2734	38 (1.39%)	5540	12 (0.217%)	4419	11 (0.249%)	1121	1 (0.0892%)	3613
Smoking status
never	26626	199 (0.747%)	21260	157 (0.738%)	5366	42 (0.783%)	8926	28 (0.314%)	7139	20 (0.28%)	1787	8 (0.448%)	9728	72 (0.74%)	7747	60 (0.774%)	1981	12 (0.606%)	6806	84 (1.23%)	5437	65 (1.2%)	1369	19 (1.39%)	1166	15 (1.29%)	937	12 (1.28%)	229	3 (1.31%)	17245	109 (0.632%)	13798	85 (0.616%)	3447	24 (0.696%)	9381	90 (0.959%)	7462	72 (0.965%)	1919	18 (0.938%)	5989	18 (0.301%)	4787	13 (0.272%)	1202	5 (0.416%)	2937
previous	18649	199 (1.07%)	14953	158 (1.06%)	3696	41 (1.11%)	4821	10 (0.207%)	3864	9 (0.233%)	957	1 (0.104%)	6910	73 (1.06%)	5565	57 (1.02%)	1345	16 (1.19%)	5871	93 (1.58%)	4691	75 (1.6%)	1180	18 (1.53%)	1047	23 (2.2%)	833	17 (2.04%)	214	6 (2.8%)	10035	71 (0.708%)	8032	57 (0.71%)	2003	14 (0.699%)	8614	128 (1.49%)	6921	101 (1.46%)	1693	27 (1.59%)	2904	6 (0.207%)	2332	5 (0.214%)	572	1 (0.175%)	1917
current	5502	42 (0.763%)	4397	34 (0.773%)	1105	8 (0.724%)	2072	5 (0.241%)	1653	4 (0.242%)	419	1 (0.239%)	1978	18 (0.91%)	1577	13 (0.824%)	401	5 (1.25%)	1266	18 (1.42%)	1021	16 (1.57%)	245	2 (0.816%)	186	1 (0.538%)	146	1 (0.685%)	40	0 (0%)	2975	11 (0.37%)	2382	9 (0.378%)	593	2 (0.337%)	2527	31 (1.23%)	2015	25 (1.24%)	512	6 (1.17%)	1199	2 (0.167%)	958	2 (0.209%)	241	0 (0%)	873
Alcohol intake
never	4057	29 (0.715%)	3241	20 (0.617%)	816	9 (1.1%)	1218	2 (0.164%)	972	1 (0.103%)	246	1 (0.407%)	1404	14 (0.997%)	1126	11 (0.977%)	278	3 (1.08%)	1196	13 (1.09%)	954	8 (0.839%)	242	5 (2.07%)	239	0 (0%)	189	0 (0%)	50	0 (0%)	2821	12 (0.425%)	2249	7 (0.311%)	572	5 (0.874%)	1236	17 (1.38%)	992	13 (1.31%)	244	4 (1.64%)	882	1 (0.113%)	695	0 (0%)	187	1 (0.535%)	336
special occasions only	6159	52 (0.844%)	4883	39 (0.799%)	1276	13 (1.02%)	1921	10 (0.521%)	1534	9 (0.587%)	387	1 (0.258%)	2199	20 (0.91%)	1749	15 (0.858%)	450	5 (1.11%)	1738	16 (0.921%)	1364	10 (0.733%)	374	6 (1.6%)	301	6 (1.99%)	236	5 (2.12%)	65	1 (1.54%)	4647	35 (0.753%)	3666	27 (0.736%)	981	8 (0.815%)	1512	17 (1.12%)	1217	12 (0.986%)	295	5 (1.69%)	1507	7 (0.464%)	1203	6 (0.499%)	304	1 (0.329%)	414
one to three times a month	5851	40 (0.684%)	4717	29 (0.615%)	1134	11 (0.97%)	2105	5 (0.238%)	1694	3 (0.177%)	411	2 (0.487%)	2058	12 (0.583%)	1664	9 (0.541%)	394	3 (0.761%)	1465	17 (1.16%)	1191	14 (1.18%)	274	3 (1.09%)	223	6 (2.69%)	168	3 (1.79%)	55	3 (5.45%)	4025	28 (0.696%)	3256	19 (0.584%)	769	9 (1.17%)	1826	12 (0.657%)	1461	10 (0.684%)	365	2 (0.548%)	1488	4 (0.269%)	1208	3 (0.248%)	280	1 (0.357%)	617
once or twice a week	13273	120 (0.904%)	10605	96 (0.905%)	2668	24 (0.9%)	4416	13 (0.294%)	3545	10 (0.282%)	871	3 (0.344%)	4922	47 (0.955%)	3913	39 (0.997%)	1009	8 (0.793%)	3382	53 (1.57%)	2698	41 (1.52%)	684	12 (1.75%)	553	7 (1.27%)	449	6 (1.34%)	104	1 (0.962%)	7921	48 (0.606%)	6360	40 (0.629%)	1561	8 (0.512%)	5352	72 (1.35%)	4245	56 (1.32%)	1107	16 (1.45%)	2790	8 (0.287%)	2244	6 (0.267%)	546	2 (0.366%)	1626
three or four times a week	11170	93 (0.833%)	8962	77 (0.859%)	2208	16 (0.725%)	3389	6 (0.177%)	2705	4 (0.148%)	684	2 (0.292%)	4276	32 (0.748%)	3444	26 (0.755%)	832	6 (0.721%)	2987	47 (1.57%)	2400	41 (1.71%)	587	6 (1.02%)	518	8 (1.54%)	413	6 (1.45%)	105	2 (1.9%)	5927	30 (0.506%)	4741	22 (0.464%)	1186	8 (0.675%)	5243	63 (1.2%)	4221	55 (1.3%)	1022	8 (0.783%)	1933	3 (0.155%)	1538	2 (0.13%)	395	1 (0.253%)	1456
daily or almost daily	10072	109 (1.08%)	8056	91 (1.13%)	2016	18 (0.893%)	2716	7 (0.258%)	2160	6 (0.278%)	556	1 (0.18%)	3711	38 (1.02%)	2960	30 (1.01%)	751	8 (1.07%)	3107	52 (1.67%)	2499	45 (1.8%)	608	7 (1.15%)	538	12 (2.23%)	437	10 (2.29%)	101	2 (1.98%)	4810	38 (0.79%)	3852	36 (0.935%)	958	2 (0.209%)	5262	71 (1.35%)	4204	55 (1.31%)	1058	16 (1.51%)	1465	3 (0.205%)	1160	3 (0.259%)	305	0 (0%)	1251
Processed meat intake
never	4361	37 (0.848%)	3499	30 (0.857%)	862	7 (0.812%)	1488	6 (0.403%)	1217	6 (0.493%)	271	0 (0%)	1581	13 (0.822%)	1268	10 (0.789%)	313	3 (0.958%)	1097	16 (1.46%)	860	12 (1.4%)	237	4 (1.69%)	195	2 (1.03%)	154	2 (1.3%)	41	0 (0%)	3444	24 (0.697%)	2769	19 (0.686%)	675	5 (0.741%)	917	13 (1.42%)	730	11 (1.51%)	187	2 (1.07%)	1222	5 (0.409%)	1002	5 (0.499%)	220	0 (0%)	266
less than once a week	15941	103 (0.646%)	12782	84 (0.657%)	3159	19 (0.601%)	4859	10 (0.206%)	3866	8 (0.207%)	993	2 (0.201%)	5982	40 (0.669%)	4799	34 (0.708%)	1183	6 (0.507%)	4365	48 (1.1%)	3528	38 (1.08%)	837	10 (1.19%)	735	5 (0.68%)	589	4 (0.679%)	146	1 (0.685%)	11581	67 (0.579%)	9267	55 (0.594%)	2314	12 (0.519%)	4360	36 (0.826%)	3515	29 (0.825%)	845	7 (0.828%)	3718	9 (0.242%)	2956	7 (0.237%)	762	2 (0.262%)	1141
once a week	15142	140 (0.925%)	12111	109 (0.9%)	3031	31 (1.02%)	4692	8 (0.171%)	3773	6 (0.159%)	919	2 (0.218%)	5545	61 (1.1%)	4413	45 (1.02%)	1132	16 (1.41%)	4177	52 (1.24%)	3333	43 (1.29%)	844	9 (1.07%)	728	19 (2.61%)	592	15 (2.53%)	136	4 (2.94%)	8926	58 (0.65%)	7132	46 (0.645%)	1794	12 (0.669%)	6216	82 (1.32%)	4979	63 (1.27%)	1237	19 (1.54%)	2982	3 (0.101%)	2394	2 (0.0835%)	588	1 (0.17%)	1710
2-4 times a week	13323	150 (1.13%)	10603	116 (1.09%)	2720	34 (1.25%)	4168	18 (0.432%)	3305	12 (0.363%)	863	6 (0.695%)	4767	44 (0.923%)	3827	36 (0.941%)	940	8 (0.851%)	3740	72 (1.93%)	2966	56 (1.89%)	774	16 (2.07%)	648	16 (2.47%)	505	12 (2.38%)	143	4 (2.8%)	5667	45 (0.794%)	4513	34 (0.753%)	1154	11 (0.953%)	7656	105 (1.37%)	6090	82 (1.35%)	1566	23 (1.47%)	1967	9 (0.458%)	1554	6 (0.386%)	413	3 (0.726%)	2201
5-6 times a week	1527	15 (0.982%)	1238	15 (1.21%)	289	0 (0%)	477	1 (0.21%)	390	1 (0.256%)	87	0 (0%)	570	8 (1.4%)	455	8 (1.76%)	115	0 (0%)	418	5 (1.2%)	344	5 (1.45%)	74	0 (0%)	62	1 (1.61%)	49	1 (2.04%)	13	0 (0%)	455	1 (0.22%)	374	1 (0.267%)	81	0 (0%)	1072	14 (1.31%)	864	14 (1.62%)	208	0 (0%)	161	0 (0%)	139	0 (0%)	22	0 (0%)	316
once or more daily	458	3 (0.655%)	371	3 (0.809%)	87	0 (0%)	136	0 (0%)	114	0 (0%)	22	0 (0%)	175	2 (1.14%)	139	2 (1.44%)	36	0 (0%)	123	0 (0%)	100	0 (0%)	23	0 (0%)	24	1 (4.17%)	18	1 (5.56%)	6	0 (0%)	138	1 (0.725%)	114	1 (0.877%)	24	0 (0%)	320	2 (0.625%)	257	2 (0.778%)	63	0 (0%)	45	0 (0%)	38	0 (0%)	7	0 (0%)	91
Participant self-reported a prior diagnosis of diabetes
no	47537	415 (0.873%)	38016	329 (0.865%)	9521	86 (0.903%)	15039	43 (0.286%)	12037	33 (0.274%)	3002	10 (0.333%)	17488	159 (0.909%)	13975	127 (0.909%)	3513	32 (0.911%)	12860	179 (1.39%)	10289	142 (1.38%)	2571	37 (1.44%)	2150	34 (1.58%)	1715	27 (1.57%)	435	7 (1.61%)	28776	185 (0.643%)	23020	146 (0.634%)	5756	39 (0.678%)	18761	230 (1.23%)	14996	183 (1.22%)	3765	47 (1.25%)	9697	26 (0.268%)	7759	20 (0.258%)	1938	6 (0.31%)	5342
yes	2974	24 (0.807%)	2380	19 (0.798%)	594	5 (0.842%)	714	1 (0.14%)	562	1 (0.178%)	152	0 (0%)	1052	4 (0.38%)	851	3 (0.353%)	201	1 (0.498%)	984	14 (1.42%)	785	12 (1.53%)	199	2 (1.01%)	224	5 (2.23%)	182	3 (1.65%)	42	2 (4.76%)	1306	7 (0.536%)	1044	6 (0.575%)	262	1 (0.382%)	1668	17 (1.02%)	1336	13 (0.973%)	332	4 (1.2%)	355	1 (0.282%)	282	1 (0.355%)	73	0 (0%)	359
Participant self-reported parents had bowel cancer
no	45016	379 (0.842%)	36047	305 (0.846%)	8969	74 (0.825%)	14118	35 (0.248%)	11299	27 (0.239%)	2819	8 (0.284%)	16448	135 (0.821%)	13168	109 (0.828%)	3280	26 (0.793%)	12331	172 (1.39%)	9893	140 (1.42%)	2438	32 (1.31%)	2119	37 (1.75%)	1687	29 (1.72%)	432	8 (1.85%)	26876	165 (0.614%)	21531	131 (0.608%)	5345	34 (0.636%)	18140	214 (1.18%)	14516	174 (1.2%)	3624	40 (1.1%)	9013	22 (0.244%)	7216	16 (0.222%)	1797	6 (0.334%)	5105
father only	2728	22 (0.806%)	2159	18 (0.834%)	569	4 (0.703%)	875	4 (0.457%)	698	4 (0.573%)	177	0 (0%)	1034	11 (1.06%)	820	8 (0.976%)	214	3 (1.4%)	693	5 (0.722%)	535	5 (0.935%)	158	0 (0%)	126	2 (1.59%)	106	1 (0.943%)	20	1 (5%)	1617	14 (0.866%)	1265	12 (0.949%)	352	2 (0.568%)	1111	8 (0.72%)	894	6 (0.671%)	217	2 (0.922%)	576	4 (0.694%)	452	4 (0.885%)	124	0 (0%)	299
mother only	2497	35 (1.4%)	1977	24 (1.21%)	520	11 (2.12%)	686	4 (0.583%)	541	2 (0.37%)	145	2 (1.38%)	957	16 (1.67%)	764	13 (1.7%)	193	3 (1.55%)	737	15 (2.04%)	577	9 (1.56%)	160	6 (3.75%)	117	0 (0%)	95	0 (0%)	22	0 (0%)	1456	10 (0.687%)	1158	8 (0.691%)	298	2 (0.671%)	1041	25 (2.4%)	819	16 (1.95%)	222	9 (4.05%)	421	0 (0%)	337	0 (0%)	84	0 (0%)	265
both	146	2 (1.37%)	121	0 (0%)	25	2 (8%)	36	0 (0%)	32	0 (0%)	4	0 (0%)	51	1 (1.96%)	39	0 (0%)	12	1 (8.33%)	54	1 (1.85%)	46	0 (0%)	8	1 (12.5%)	5	0 (0%)	4	0 (0%)	1	0 (0%)	72	2 (2.78%)	60	0 (0%)	12	2 (16.7%)	74	0 (0%)	61	0 (0%)	13	0 (0%)	20	0 (0%)	18	0 (0%)	2	0 (0%)	16
Faecal occult blood (FOB) test result (within 8 weeks of index date)
positive	50365	434 (0.862%)	40286	343 (0.851%)	10079	91 (0.903%)	15709	43 (0.274%)	12566	33 (0.263%)	3143	10 (0.318%)	18486	163 (0.882%)	14787	130 (0.879%)	3699	33 (0.892%)	13807	191 (1.38%)	11045	152 (1.38%)	2762	39 (1.41%)	2363	37 (1.57%)	1888	28 (1.48%)	475	9 (1.89%)	30012	189 (0.63%)	24007	149 (0.621%)	6005	40 (0.666%)	20353	245 (1.2%)	16279	194 (1.19%)	4074	51 (1.25%)	10027	26 (0.259%)	8022	20 (0.249%)	2005	6 (0.299%)	5682
negative	50297	438 (0.871%)	40227	347 (0.863%)	10070	91 (0.904%)	15690	43 (0.274%)	12548	33 (0.263%)	3142	10 (0.318%)	18465	163 (0.883%)	14769	130 (0.88%)	3696	33 (0.893%)	13777	193 (1.4%)	11019	154 (1.4%)	2758	39 (1.41%)	2365	39 (1.65%)	1891	30 (1.59%)	474	9 (1.9%)	29962	191 (0.637%)	23964	151 (0.63%)	5998	40 (0.667%)	20335	247 (1.21%)	16263	196 (1.21%)	4072	51 (1.25%)	10010	26 (0.26%)	8006	20 (0.25%)	2004	6 (0.299%)	5680
no FOB test result available	50275	434 (0.863%)	40209	343 (0.853%)	10066	91 (0.904%)	15684	43 (0.274%)	12544	33 (0.263%)	3140	10 (0.318%)	18461	163 (0.883%)	14765	130 (0.88%)	3696	33 (0.893%)	13769	191 (1.39%)	11013	152 (1.38%)	2756	39 (1.42%)	2361	37 (1.57%)	1887	28 (1.48%)	474	9 (1.9%)	29953	189 (0.631%)	23957	149 (0.622%)	5996	40 (0.667%)	20322	245 (1.21%)	16252	194 (1.19%)	4070	51 (1.25%)	10007	26 (0.26%)	8005	20 (0.25%)	2002	6 (0.3%)	5677
Polygenic risk score quintile
1 (lowest)	10078	51 (0.506%)	8012	41 (0.512%)	2066	10 (0.484%)	3170	6 (0.189%)	2519	4 (0.159%)	651	2 (0.307%)	3646	19 (0.521%)	2857	14 (0.49%)	789	5 (0.634%)	2806	24 (0.855%)	2279	21 (0.921%)	527	3 (0.569%)	456	2 (0.439%)	357	2 (0.56%)	99	0 (0%)	6037	18 (0.298%)	4837	14 (0.289%)	1200	4 (0.333%)	4041	33 (0.817%)	3175	27 (0.85%)	866	6 (0.693%)	2032	5 (0.246%)	1652	4 (0.242%)	380	1 (0.263%)	1138
2	10077	60 (0.595%)	8131	49 (0.603%)	1946	11 (0.565%)	3180	8 (0.252%)	2561	6 (0.234%)	619	2 (0.323%)	3694	20 (0.541%)	3017	16 (0.53%)	677	4 (0.591%)	2727	23 (0.843%)	2173	20 (0.92%)	554	3 (0.542%)	476	9 (1.89%)	380	7 (1.84%)	96	2 (2.08%)	5985	29 (0.485%)	4809	23 (0.478%)	1176	6 (0.51%)	4092	31 (0.758%)	3322	26 (0.783%)	770	5 (0.649%)	2024	6 (0.296%)	1624	4 (0.246%)	400	2 (0.5%)	1156
3	10077	69 (0.685%)	8051	55 (0.683%)	2026	14 (0.691%)	3095	4 (0.129%)	2492	2 (0.0803%)	603	2 (0.332%)	3749	26 (0.694%)	2987	22 (0.737%)	762	4 (0.525%)	2767	33 (1.19%)	2204	26 (1.18%)	563	7 (1.24%)	466	6 (1.29%)	368	5 (1.36%)	98	1 (1.02%)	5995	33 (0.55%)	4767	24 (0.503%)	1228	9 (0.733%)	4082	36 (0.882%)	3284	31 (0.944%)	798	5 (0.627%)	1966	2 (0.102%)	1575	1 (0.0635%)	391	1 (0.256%)	1129
4	10077	104 (1.03%)	8045	82 (1.02%)	2032	22 (1.08%)	3115	11 (0.353%)	2461	11 (0.447%)	654	0 (0%)	3742	35 (0.935%)	2988	27 (0.904%)	754	8 (1.06%)	2749	49 (1.78%)	2204	36 (1.63%)	545	13 (2.39%)	471	9 (1.91%)	392	8 (2.04%)	79	1 (1.27%)	5983	45 (0.752%)	4781	36 (0.753%)	1202	9 (0.749%)	4094	59 (1.44%)	3264	46 (1.41%)	830	13 (1.57%)	1970	7 (0.355%)	1556	7 (0.45%)	414	0 (0%)	1145
5 (highest)	10078	154 (1.53%)	8065	120 (1.49%)	2013	34 (1.69%)	3155	14 (0.444%)	2537	10 (0.394%)	618	4 (0.647%)	3659	63 (1.72%)	2942	51 (1.73%)	717	12 (1.67%)	2766	64 (2.31%)	2191	51 (2.33%)	575	13 (2.26%)	498	13 (2.61%)	395	8 (2.03%)	103	5 (4.85%)	6021	66 (1.1%)	4820	54 (1.12%)	1201	12 (0.999%)	4057	88 (2.17%)	3245	66 (2.03%)	812	22 (2.71%)	2038	6 (0.294%)	1616	4 (0.248%)	422	2 (0.474%)	1117
Symptom variables
Abdominal pain
yes	32836	3 (0.468%)	26269	2 (0.388%)	6567	1 (0.8%)	11082	0 (0%)	8855	0 (0%)	2227	0 (0%)	11877	2 (0.893%)	9473	1 (0.535%)	2404	1 (2.7%)	8546	1 (0.472%)	6871	1 (0.633%)	1675	0 (0%)	1331	0 (0%)	1070	0 (0%)	261	0 (0%)	20708	2 (0.592%)	16557	1 (0.379%)	4151	1 (1.35%)	12128	1 (0.33%)	9712	1 (0.397%)	2416	0 (0%)	7428	0 (0%)	5936	0 (0%)	1492	0 (0%)	3654
no	17551	435 (0.874%)	14035	345 (0.867%)	3516	90 (0.904%)	4633	43 (0.276%)	3715	33 (0.265%)	918	10 (0.321%)	6613	161 (0.881%)	5318	129 (0.883%)	1295	32 (0.874%)	5269	192 (1.41%)	4180	153 (1.4%)	1089	39 (1.44%)	1036	39 (1.68%)	822	30 (1.62%)	214	9 (1.92%)	9313	189 (0.637%)	7457	150 (0.632%)	1856	39 (0.657%)	8238	246 (1.23%)	6578	195 (1.22%)	1660	51 (1.27%)	2602	26 (0.262%)	2087	20 (0.252%)	515	6 (0.302%)	2031
Abdominal mass
yes	927	7 (0.755%)	723	5 (0.692%)	204	2 (0.98%)	298	2 (0.671%)	229	2 (0.873%)	69	0 (0%)	336	1 (0.298%)	268	1 (0.373%)	68	0 (0%)	245	3 (1.22%)	190	1 (0.526%)	55	2 (3.64%)	48	1 (2.08%)	36	1 (2.78%)	12	0 (0%)	552	4 (0.725%)	431	2 (0.464%)	121	2 (1.65%)	375	3 (0.8%)	292	3 (1.03%)	83	0 (0%)	214	1 (0.467%)	167	1 (0.599%)	47	0 (0%)	84
no	49460	431 (0.871%)	39581	342 (0.864%)	9879	89 (0.901%)	15417	41 (0.266%)	12341	31 (0.251%)	3076	10 (0.325%)	18154	162 (0.892%)	14523	129 (0.888%)	3631	33 (0.909%)	13570	190 (1.4%)	10861	153 (1.41%)	2709	37 (1.37%)	2319	38 (1.64%)	1856	29 (1.56%)	463	9 (1.94%)	29469	187 (0.635%)	23583	149 (0.632%)	5886	38 (0.646%)	19991	244 (1.22%)	15998	193 (1.21%)	3993	51 (1.28%)	9816	25 (0.255%)	7856	19 (0.242%)	1960	6 (0.306%)	5601
Change in bowel habits
yes	4547	82 (1.8%)	3607	64 (1.77%)	940	18 (1.91%)	870	10 (1.15%)	673	6 (0.892%)	197	4 (2.03%)	1780	28 (1.57%)	1434	22 (1.53%)	346	6 (1.73%)	1581	36 (2.28%)	1247	30 (2.41%)	334	6 (1.8%)	316	8 (2.53%)	253	6 (2.37%)	63	2 (3.17%)	2741	32 (1.17%)	2190	24 (1.1%)	551	8 (1.45%)	1806	50 (2.77%)	1417	40 (2.82%)	389	10 (2.57%)	544	6 (1.1%)	423	4 (0.946%)	121	2 (1.65%)	326
no	45840	356 (0.777%)	36697	283 (0.771%)	9143	73 (0.798%)	14845	33 (0.222%)	11897	27 (0.227%)	2948	6 (0.204%)	16710	135 (0.808%)	13357	108 (0.809%)	3353	27 (0.805%)	12234	157 (1.28%)	9804	124 (1.26%)	2430	33 (1.36%)	2051	31 (1.51%)	1639	24 (1.46%)	412	7 (1.7%)	27280	159 (0.583%)	21824	127 (0.582%)	5456	32 (0.587%)	18560	197 (1.06%)	14873	156 (1.05%)	3687	41 (1.11%)	9486	20 (0.211%)	7600	16 (0.211%)	1886	4 (0.212%)	5359
Iron deficiency
yes	933	8 (0.857%)	722	8 (1.11%)	211	0 (0%)	449	2 (0.445%)	351	2 (0.57%)	98	0 (0%)	271	2 (0.738%)	217	2 (0.922%)	54	0 (0%)	171	3 (1.75%)	123	3 (2.44%)	48	0 (0%)	42	1 (2.38%)	31	1 (3.23%)	11	0 (0%)	722	2 (0.277%)	563	2 (0.355%)	159	0 (0%)	211	6 (2.84%)	159	6 (3.77%)	52	0 (0%)	413	2 (0.484%)	323	2 (0.619%)	90	0 (0%)	36
no	49454	430 (0.869%)	39582	339 (0.856%)	9872	91 (0.922%)	15266	41 (0.269%)	12219	31 (0.254%)	3047	10 (0.328%)	18219	161 (0.884%)	14574	128 (0.878%)	3645	33 (0.905%)	13644	190 (1.39%)	10928	151 (1.38%)	2716	39 (1.44%)	2325	38 (1.63%)	1861	29 (1.56%)	464	9 (1.94%)	29299	189 (0.645%)	23451	149 (0.635%)	5848	40 (0.684%)	20155	241 (1.2%)	16131	190 (1.18%)	4024	51 (1.27%)	9617	24 (0.25%)	7700	18 (0.234%)	1917	6 (0.313%)	5649
Low haemoglobin
yes	27	0 (0%)	20	0 (0%)	7	0 (0%)	7	0 (0%)	5	0 (0%)	2	0 (0%)	8	0 (0%)	7	0 (0%)	1	0 (0%)	11	0 (0%)	7	0 (0%)	4	0 (0%)	1	0 (0%)	1	0 (0%)	0	0 (NaN%)	13	0 (0%)	10	0 (0%)	3	0 (0%)	14	0 (0%)	10	0 (0%)	4	0 (0%)	2	0 (0%)	2	0 (0%)	0	0 (NaN%)	5
no	50360	438 (0.87%)	40284	347 (0.861%)	10076	91 (0.903%)	15708	43 (0.274%)	12565	33 (0.263%)	3143	10 (0.318%)	18482	163 (0.882%)	14784	130 (0.879%)	3698	33 (0.892%)	13804	193 (1.4%)	11044	154 (1.39%)	2760	39 (1.41%)	2366	39 (1.65%)	1891	30 (1.59%)	475	9 (1.89%)	30008	191 (0.636%)	24004	151 (0.629%)	6004	40 (0.666%)	20352	247 (1.21%)	16280	196 (1.2%)	4072	51 (1.25%)	10028	26 (0.259%)	8021	20 (0.249%)	2007	6 (0.299%)	5680
Loss of appetite
yes	288	2 (0.694%)	242	2 (0.826%)	46	0 (0%)	62	0 (0%)	54	0 (0%)	8	0 (0%)	76	1 (1.32%)	65	1 (1.54%)	11	0 (0%)	96	0 (0%)	76	0 (0%)	20	0 (0%)	54	1 (1.85%)	47	1 (2.13%)	7	0 (0%)	178	2 (1.12%)	148	2 (1.35%)	30	0 (0%)	110	0 (0%)	94	0 (0%)	16	0 (0%)	40	0 (0%)	35	0 (0%)	5	0 (0%)	22
no	50099	436 (0.87%)	40062	345 (0.861%)	10037	91 (0.907%)	15653	43 (0.275%)	12516	33 (0.264%)	3137	10 (0.319%)	18414	162 (0.88%)	14726	129 (0.876%)	3688	33 (0.895%)	13719	193 (1.41%)	10975	154 (1.4%)	2744	39 (1.42%)	2313	38 (1.64%)	1845	29 (1.57%)	468	9 (1.92%)	29843	189 (0.633%)	23866	149 (0.624%)	5977	40 (0.669%)	20256	247 (1.22%)	16196	196 (1.21%)	4060	51 (1.26%)	9990	26 (0.26%)	7988	20 (0.25%)	2002	6 (0.3%)	5663
Rectal bleeding
yes	9519	199 (2.09%)	7664	168 (2.19%)	1855	31 (1.67%)	2693	13 (0.483%)	2185	11 (0.503%)	508	2 (0.394%)	3679	86 (2.34%)	2958	71 (2.4%)	721	15 (2.08%)	2710	87 (3.21%)	2182	74 (3.39%)	528	13 (2.46%)	437	13 (2.97%)	339	12 (3.54%)	98	1 (1.02%)	4475	84 (1.88%)	3607	68 (1.89%)	868	16 (1.84%)	5044	115 (2.28%)	4057	100 (2.46%)	987	15 (1.52%)	1244	7 (0.563%)	1014	6 (0.592%)	230	1 (0.435%)	1449
no	40868	239 (0.585%)	32640	179 (0.548%)	8228	60 (0.729%)	13022	30 (0.23%)	10385	22 (0.212%)	2637	8 (0.303%)	14811	77 (0.52%)	11833	59 (0.499%)	2978	18 (0.604%)	11105	106 (0.955%)	8869	80 (0.902%)	2236	26 (1.16%)	1930	26 (1.35%)	1553	18 (1.16%)	377	8 (2.12%)	25546	107 (0.419%)	20407	83 (0.407%)	5139	24 (0.467%)	15322	132 (0.862%)	12233	96 (0.785%)	3089	36 (1.17%)	8786	19 (0.216%)	7009	14 (0.2%)	1777	5 (0.281%)	4236
Weight loss
yes	1567	8 (0.511%)	1266	5 (0.395%)	301	3 (0.997%)	335	0 (0%)	284	0 (0%)	51	0 (0%)	542	6 (1.11%)	433	4 (0.924%)	109	2 (1.83%)	538	1 (0.186%)	421	1 (0.238%)	117	0 (0%)	152	1 (0.658%)	128	0 (0%)	24	1 (4.17%)	781	4 (0.512%)	628	3 (0.478%)	153	1 (0.654%)	786	4 (0.509%)	638	2 (0.313%)	148	2 (1.35%)	195	0 (0%)	164	0 (0%)	31	0 (0%)	140
no	48820	430 (0.881%)	39038	342 (0.876%)	9782	88 (0.9%)	15380	43 (0.28%)	12286	33 (0.269%)	3094	10 (0.323%)	17948	157 (0.875%)	14358	126 (0.878%)	3590	31 (0.864%)	13277	192 (1.45%)	10630	153 (1.44%)	2647	39 (1.47%)	2215	38 (1.72%)	1764	30 (1.7%)	451	8 (1.77%)	29240	187 (0.64%)	23386	148 (0.633%)	5854	39 (0.666%)	19580	243 (1.24%)	15652	194 (1.24%)	3928	49 (1.25%)	9835	26 (0.264%)	7859	20 (0.254%)	1976	6 (0.304%)	5545
Weight loss (specified as unintentional)
yes	926	5 (0.54%)	750	3 (0.4%)	176	2 (1.14%)	176	0 (0%)	152	0 (0%)	24	0 (0%)	318	4 (1.26%)	246	3 (1.22%)	72	1 (1.39%)	326	0 (0%)	263	0 (0%)	63	0 (0%)	106	1 (0.943%)	89	0 (0%)	17	1 (5.88%)	443	2 (0.451%)	364	2 (0.549%)	79	0 (0%)	483	3 (0.621%)	386	1 (0.259%)	97	2 (2.06%)	98	0 (0%)	84	0 (0%)	14	0 (0%)	78
no	49461	433 (0.875%)	39554	344 (0.87%)	9907	89 (0.898%)	15539	43 (0.277%)	12418	33 (0.266%)	3121	10 (0.32%)	18172	159 (0.875%)	14545	127 (0.873%)	3627	32 (0.882%)	13489	193 (1.43%)	10788	154 (1.43%)	2701	39 (1.44%)	2261	38 (1.68%)	1803	30 (1.66%)	458	8 (1.75%)	29578	189 (0.639%)	23650	149 (0.63%)	5928	40 (0.675%)	19883	244 (1.23%)	15904	195 (1.23%)	3979	49 (1.23%)	9932	26 (0.262%)	7939	20 (0.252%)	1993	6 (0.301%)	5607
Weight loss (not specified whether intentional)
yes	641	3 (0.468%)	516	2 (0.388%)	125	1 (0.8%)	159	0 (0%)	132	0 (0%)	27	0 (0%)	224	2 (0.893%)	187	1 (0.535%)	37	1 (2.7%)	212	1 (0.472%)	158	1 (0.633%)	54	0 (0%)	46	0 (0%)	39	0 (0%)	7	0 (0%)	338	2 (0.592%)	264	1 (0.379%)	74	1 (1.35%)	303	1 (0.33%)	252	1 (0.397%)	51	0 (0%)	97	0 (0%)	80	0 (0%)	17	0 (0%)	62
no	49746	435 (0.874%)	39788	345 (0.867%)	9958	90 (0.904%)	15556	43 (0.276%)	12438	33 (0.265%)	3118	10 (0.321%)	18266	161 (0.881%)	14604	129 (0.883%)	3662	32 (0.874%)	13603	192 (1.41%)	10893	153 (1.4%)	2710	39 (1.44%)	2321	39 (1.68%)	1853	30 (1.62%)	468	9 (1.92%)	29683	189 (0.637%)	23750	150 (0.632%)	5933	39 (0.657%)	20063	246 (1.23%)	16038	195 (1.22%)	4025	51 (1.27%)	9933	26 (0.262%)	7943	20 (0.252%)	1990	6 (0.302%)	5623
[truncated: 41 more columns]

## Sheet: ST6
Supplementary Table 6 - logistic regression results for all cohorts. Logistic regression tested whether variables had significantly different values between cases and controls. A p-value significance threshold of <1.8E-03 follows Bonferroni correction of a = 0.05 for 28 tests. For odds ratios and ROCAUC, 95% confidence intervals are shown in brackets. Variables with odds ratios and confidence int…
	Full cohort						Age-stratified subcohorts																								Sex-stratified subcohorts												Age-and-sex-stratified subcohorts
	Full cohort - training dataset			Full cohort - testing dataset			40-49 - training dataset			40-49 - testing dataset			50-59 - training dataset			50-59 - testing dataset			60-69 - training dataset			60-69 - testing dataset			70-79 - training dataset			70-79 - testing dataset			Female - training dataset			Female - testing dataset			Male - training dataset			Male - testing dataset			F 40-49 - training dataset			F 40-49 - testing dataset			M 40-49 - training dataset
Variable	p-value	odds ratio	ROCAUC	p-value	odds ratio	ROCAUC	p-value	odds ratio	ROCAUC	p-value	odds ratio	ROCAUC	p-value	odds ratio	ROCAUC	p-value	odds ratio	ROCAUC	p-value	odds ratio	ROCAUC	p-value	odds ratio	ROCAUC	p-value	odds ratio	ROCAUC	p-value	odds ratio	ROCAUC	p-value	odds ratio	ROCAUC	p-value	odds ratio	ROCAUC	p-value	odds ratio	ROCAUC	p-value	odds ratio	ROCAUC	p-value	odds ratio	ROCAUC	p-value	odds ratio	ROCAUC	p-value
Age at first CRC symptom	3.9e-24	1.07 (1.05-1.08)	0.66 (0.64-0.69)	1.2e-07	1.07 (1.04-1.09)	0.66 (0.61-0.71)	0.03	1.15 (1.01-1.31)	0.61 (0.52-0.7)	0.69	1.05 (0.84-1.3)	0.53 (0.38-0.68)	0.0068	1.09 (1.02-1.16)	0.57 (0.52-0.61)	0.058	1.13 (1-1.27)	0.6 (0.51-0.68)	0.48	1.02 (0.96-1.08)	0.52 (0.47-0.56)	0.71	1.02 (0.91-1.15)	0.51 (0.41-0.61)	0.97	1 (0.82-1.21)	0.49 (0.38-0.59)	0.027	1.39 (1.04-1.87)	0.66 (0.47-0.84)	2.2e-09	1.06 (1.04-1.08)	0.65 (0.61-0.68)	0.0048	1.05 (1.02-1.09)	0.63 (0.54-0.71)	1.5e-14	1.07 (1.05-1.09)	0.66 (0.63-0.7)	1.9e-05	1.08 (1.04-1.11)	0.68 (0.61-0.74)	0.23	1.1 (0.94-1.29)	0.58 (0.45-0.71)	0.67	0.94 (0.71-1.24)	0.55 (0.34-0.76)	0.054
Sex	1.7e-09	1.92 (1.56-2.38)	0.58 (0.55-0.61)	0.0027	1.89 (1.25-2.86)	0.58 (0.53-0.63)	0.7	1.15 (0.57-2.31)	0.52 (0.43-0.6)	0.8	1.18 (0.33-4.18)	0.52 (0.36-0.68)	0.0044	1.65 (1.17-2.34)	0.56 (0.52-0.61)	0.18	1.6 (0.81-3.18)	0.56 (0.47-0.65)	2.9e-05	2.01 (1.45-2.79)	0.59 (0.55-0.62)	0.037	2 (1.04-3.82)	0.59 (0.51-0.66)	0.033	2.3 (1.07-4.94)	0.6 (0.51-0.69)	0.24	2.29 (0.57-9.29)	0.6 (0.44-0.77)
Townsend deprivation index (TDI)	0.0085	0.95 (0.91-0.99)	0.54 (0.51-0.57)	0.35	1.03 (0.97-1.1)	0.5 (0.43-0.56)	0.35	0.94 (0.83-1.07)	0.55 (0.44-0.66)	0.19	1.13 (0.94-1.35)	0.55 (0.3-0.8)	0.35	0.97 (0.91-1.03)	0.48 (0.43-0.53)	0.35	1.05 (0.95-1.17)	0.48 (0.37-0.59)	0.16	0.96 (0.9-1.02)	0.53 (0.48-0.57)	0.63	0.97 (0.87-1.09)	0.54 (0.44-0.63)	0.093	0.88 (0.75-1.02)	0.6 (0.5-0.7)	0.26	1.12 (0.92-1.37)	0.6 (0.38-0.82)	0.28	0.97 (0.91-1.03)	0.53 (0.48-0.57)	0.58	1.03 (0.93-1.14)	0.52 (0.43-0.62)	0.0098	0.93 (0.89-0.98)	0.54 (0.5-0.58)	0.49	1.03 (0.95-1.12)	0.51 (0.42-0.61)	0.32	0.92 (0.78-1.09)	0.56 (0.43-0.7)	0.85	1.03 (0.79-1.34)	0.52 (0.2-0.84)	0.79
Body mass index (BMI)	0.34	0.99 (0.97-1.01)	0.51 (0.48-0.54)	0.84	1 (0.96-1.05)	0.52 (0.46-0.58)	0.6	1.02 (0.96-1.08)	0.53 (0.42-0.63)	0.8	1.01 (0.91-1.14)	0.49 (0.28-0.69)	0.31	0.98 (0.95-1.02)	0.52 (0.48-0.57)	0.5	0.97 (0.9-1.05)	0.48 (0.39-0.57)	0.4	0.99 (0.95-1.02)	0.51 (0.47-0.56)	0.81	1.01 (0.95-1.07)	0.53 (0.44-0.62)	0.72	0.98 (0.91-1.07)	0.49 (0.41-0.58)	0.43	1.05 (0.93-1.19)	0.59 (0.37-0.82)	0.26	0.98 (0.95-1.01)	0.47 (0.43-0.52)	0.24	0.96 (0.9-1.03)	0.55 (0.47-0.64)	0.36	0.98 (0.95-1.02)	0.51 (0.47-0.55)	0.21	1.04 (0.98-1.1)	0.56 (0.49-0.64)	0.86	0.99 (0.92-1.08)	0.52 (0.38-0.66)	0.15	0.85 (0.68-1.06)	0.67 (0.48-0.87)	0.23
Waist circumference	0.033	1.01 (1-1.02)	0.54 (0.51-0.57)	0.036	1.02 (1-1.03)	0.56 (0.5-0.62)	0.45	1.01 (0.99-1.03)	0.54 (0.43-0.64)	0.86	1 (0.96-1.05)	0.53 (0.3-0.76)	0.92	1 (0.99-1.01)	0.5 (0.46-0.55)	0.6	1.01 (0.98-1.03)	0.52 (0.43-0.61)	0.22	1.01 (1-1.02)	0.54 (0.49-0.59)	0.23	1.01 (0.99-1.04)	0.57 (0.48-0.66)	0.34	1.01 (0.99-1.04)	0.57 (0.48-0.65)	0.09	1.04 (0.99-1.08)	0.65 (0.46-0.83)	0.47	1 (0.98-1.01)	0.51 (0.47-0.56)	0.38	0.99 (0.96-1.01)	0.53 (0.44-0.62)	0.84	1 (0.99-1.01)	0.5 (0.46-0.54)	0.046	1.02 (1-1.04)	0.57 (0.49-0.64)	0.43	0.99 (0.95-1.02)	0.54 (0.42-0.66)	0.12	0.93 (0.86-1.02)	0.69 (0.48-0.91)	0.026
Ever smoked	0.0033	1.41 (1.12-1.77)	0.54 (0.51-0.56)	0.32	1.24 (0.81-1.92)	0.53 (0.48-0.57)	0.31	1.46 (0.71-3.01)	0.54 (0.46-0.63)	0.56	0.69 (0.2-2.39)	0.55 (0.38-0.71)	0.1	1.36 (0.94-1.97)	0.54 (0.49-0.58)	0.44	1.33 (0.64-2.75)	0.53 (0.45-0.61)	0.077	1.37 (0.97-1.95)	0.53 (0.5-0.57)	0.92	1.03 (0.53-2)	0.5 (0.43-0.58)	0.97	0.98 (0.47-2.08)	0.5 (0.41-0.59)	0.16	4.53 (0.56-36.5)	0.63 (0.51-0.74)	0.4	1.15 (0.83-1.6)	0.52 (0.48-0.56)	0.81	0.93 (0.5-1.73)	0.51 (0.43-0.59)	0.016	1.49 (1.08-2.07)	0.54 (0.51-0.57)	0.25	1.45 (0.77-2.74)	0.54 (0.48-0.6)	1	1 (0.41-2.42)	0.5 (0.39-0.61)	0.092	0.16 (0.02-1.35)	0.7 (0.53-0.86)	0.13
Smoking status (current/previous/never)
never vs. previous	0.0013	1.44 (1.15-1.8)	0.55 (0.52-0.57)	0.11	1.43 (0.93-2.2)	0.54 (0.49-0.6)	0.65	0.84 (0.38-1.84)	0.52 (0.43-0.61)	0.17	0.23 (0.03-1.87)	0.62 (0.51-0.73)	0.13	1.33 (0.92-1.91)	0.54 (0.49-0.58)	0.074	1.98 (0.93-4.2)	0.58 (0.49-0.68)	0.083	1.35 (0.96-1.89)	0.54 (0.5-0.58)	0.77	1.1 (0.58-2.11)	0.51 (0.43-0.59)	0.21	1.61 (0.76-3.39)	0.56 (0.47-0.65)	0.28	2.18 (0.54-8.82)	0.59 (0.43-0.76)	0.39	1.16 (0.83-1.62)	0.52 (0.48-0.56)	0.98	1.01 (0.52-1.95)	0.5 (0.42-0.58)	0.0067	1.53 (1.12-2.07)	0.55 (0.52-0.59)	0.078	1.71 (0.94-3.12)	0.57 (0.49-0.64)	0.66	0.79 (0.28-2.23)	0.52 (0.42-0.63)	0.43	0.42 (0.05-3.61)	0.58 (0.41-0.74)	0.84
never vs. current	0.79	1.05 (0.72-1.53)	0.5 (0.48-0.53)	0.9	0.95 (0.45-2.04)	0.5 (0.45-0.55)	0.82	0.88 (0.3-2.58)	0.51 (0.43-0.59)	0.56	0.54 (0.07-4.34)	0.54 (0.43-0.65)	0.77	1.09 (0.6-1.99)	0.51 (0.46-0.55)	0.16	2.13 (0.75-6.09)	0.57 (0.45-0.68)	0.36	1.3 (0.74-2.3)	0.52 (0.48-0.56)	0.52	0.62 (0.14-2.66)	0.53 (0.46-0.59)	0.59	0.57 (0.07-4.43)	0.53 (0.45-0.6)	1	0 (0-Inf)	0.57 (0.55-0.59)	0.19	0.63 (0.32-1.26)	0.52 (0.49-0.55)	0.34	0.5 (0.12-2.1)	0.53 (0.48-0.59)	0.3	1.28 (0.8-2.04)	0.52 (0.48-0.57)	0.58	1.3 (0.51-3.29)	0.52 (0.43-0.61)	0.75	0.79 (0.18-3.49)	0.52 (0.43-0.6)	0.99	0 (0-Inf)	0.58 (0.57-0.59)	0.98
previous vs. current	0.1	0.73 (0.5-1.07)	0.52 (0.5-0.55)	0.3	0.67 (0.31-1.43)	0.53 (0.48-0.58)	0.93	1.05 (0.32-3.43)	0.51 (0.37-0.64)	0.55	2.32 (0.14-37.11)	0.6 (0.11-1)	0.52	0.82 (0.45-1.51)	0.52 (0.47-0.56)	0.89	1.08 (0.39-2.96)	0.51 (0.41-0.6)	0.91	0.97 (0.55-1.69)	0.5 (0.46-0.54)	0.44	0.56 (0.13-2.43)	0.53 (0.46-0.6)	0.32	0.36 (0.05-2.69)	0.54 (0.49-0.6)	0.99	0 (0-Inf)	0.58 (0.55-0.6)	0.093	0.55 (0.27-1.11)	0.54 (0.5-0.59)	0.35	0.49 (0.11-2.17)	0.55 (0.47-0.63)	0.44	0.84 (0.54-1.31)	0.51 (0.48-0.55)	0.54	0.76 (0.31-1.84)	0.52 (0.46-0.59)	0.99	0.99 (0.19-5.11)	0.5 (0.32-0.68)	1	0 (0-Inf)		0.9
Alcohol intake
never vs. special occasions only	0.32	1.33 (0.76-2.3)	0.53 (0.47-0.59)	0.85	0.92 (0.39-2.16)	0.51 (0.4-0.62)	0.098	5.71 (0.72-45.16)	0.64 (0.55-0.74)	0.75	0.63 (0.04-10.16)	0.56 (0.07-1)	0.73	0.87 (0.4-1.91)	0.52 (0.42-0.61)	0.97	1.03 (0.24-4.33)	0.5 (0.32-0.68)	0.83	0.9 (0.33-2.41)	0.51 (0.39-0.64)	0.67	0.77 (0.23-2.56)	0.53 (0.38-0.69)				1	36870922.74 (0-Inf)		0.043	2.37 (1.03-5.45)	0.59 (0.52-0.66)	0.9	0.93 (0.3-2.86)	0.51 (0.37-0.65)	0.48	0.74 (0.33-1.69)	0.54 (0.43-0.64)	0.96	1.03 (0.27-3.89)	0.5 (0.33-0.68)	0.99	31782937.7 (0-Inf)	0.68 (0.67-0.69)	0.73	0.61 (0.04-9.83)	0.56 (0.07-1)	0.42
never vs. 1-3 times a month	0.97	1.01 (0.56-1.81)	0.5 (0.43-0.57)	0.77	0.88 (0.36-2.12)	0.52 (0.4-0.63)	0.64	1.72 (0.18-16.52)	0.56 (0.31-0.8)	0.89	1.19 (0.11-13.24)	0.52 (0.19-0.85)	0.18	0.55 (0.23-1.33)	0.57 (0.46-0.69)	0.66	0.7 (0.14-3.5)	0.54 (0.32-0.76)	0.4	1.49 (0.59-3.75)	0.55 (0.44-0.66)	0.38	0.52 (0.12-2.22)	0.58 (0.4-0.76)				0.99	50266789.62 (0-Inf)	0.74 (0.7-0.79)	0.16	1.87 (0.79-4.47)	0.57 (0.48-0.66)	0.6	1.34 (0.45-4.02)	0.53 (0.4-0.67)	0.12	0.5 (0.21-1.2)	0.58 (0.48-0.69)	0.2	0.33 (0.06-1.81)	0.63 (0.43-0.84)	0.99	15785525.59 (0-Inf)	0.68 (0.67-0.69)	0.77	0.66 (0.04-10.69)	0.55 (0.06-1)	1
never vs. 1-2 times a week	0.096	1.52 (0.93-2.49)	0.53 (0.5-0.57)	0.59	0.81 (0.37-1.75)	0.52 (0.44-0.6)	0.34	2.73 (0.35-21.35)	0.56 (0.47-0.65)	0.88	0.84 (0.09-8.13)	0.52 (0.27-0.76)	0.97	1.01 (0.52-1.98)	0.5 (0.44-0.56)	0.64	0.73 (0.19-2.76)	0.53 (0.39-0.67)	0.087	2.02 (0.9-4.53)	0.56 (0.5-0.61)	0.75	0.84 (0.29-2.42)	0.52 (0.4-0.63)				1	22773216.89 (0-Inf)		0.088	2.01 (0.9-4.5)	0.56 (0.5-0.61)	0.34	0.58 (0.19-1.79)	0.56 (0.42-0.7)	0.85	1.06 (0.57-1.99)	0.5 (0.46-0.55)	0.81	0.87 (0.29-2.63)	0.51 (0.42-0.6)	0.99	16966081.48 (0-Inf)	0.62 (0.61-0.63)	0.75	0.68 (0.06-7.53)	0.54 (0.21-0.87)	0.88
never vs. 3-4 times a week	0.16	1.44 (0.87-2.39)	0.53 (0.49-0.57)	0.31	0.65 (0.29-1.48)	0.55 (0.45-0.64)	0.75	1.43 (0.16-12.81)	0.53 (0.34-0.73)	0.78	0.71 (0.06-7.92)	0.54 (0.21-0.86)	0.46	0.76 (0.38-1.55)	0.53 (0.45-0.6)	0.56	0.66 (0.16-2.66)	0.54 (0.38-0.71)	0.046	2.28 (1.02-5.1)	0.57 (0.52-0.62)	0.24	0.49 (0.15-1.62)	0.58 (0.43-0.74)				0.99	16755596.7 (0-Inf)	0.66 (0.62-0.7)	0.36	1.49 (0.63-3.48)	0.54 (0.46-0.62)	0.64	0.77 (0.25-2.36)	0.53 (0.39-0.67)	0.88	1.05 (0.56-1.97)	0.5 (0.46-0.55)	0.22	0.47 (0.14-1.57)	0.57 (0.43-0.71)	1	22421688.59 (0-Inf)	0.66 (0.65-0.66)	0.59	0.47 (0.03-7.54)	0.59 (0.1-1)	0.54
never vs. daily/almost daily	0.011	1.9 (1.16-3.13)	0.56 (0.52-0.59)	0.59	0.8 (0.36-1.8)	0.52 (0.43-0.61)	0.36	2.69 (0.32-22.39)	0.58 (0.44-0.72)	0.56	0.44 (0.03-7.05)	0.6 (0.11-1)	0.93	1.03 (0.51-2.06)	0.5 (0.43-0.57)	0.98	0.98 (0.26-3.72)	0.5 (0.36-0.64)	0.032	2.41 (1.08-5.36)	0.57 (0.52-0.62)	0.31	0.55 (0.17-1.75)	0.57 (0.42-0.71)				0.99	17439498.55 (0-Inf)	0.67 (0.63-0.7)	0.0078	3.01 (1.34-6.77)	0.6 (0.55-0.66)	0.086	0.24 (0.05-1.22)	0.67 (0.49-0.85)	0.87	1.05 (0.56-1.98)	0.5 (0.46-0.55)	0.87	0.91 (0.3-2.75)	0.51 (0.42-0.6)	0.99	16443255.91 (0-Inf)	0.69 (0.68-0.7)	1	0 (0-Inf)		0.87
special occasions only vs. 1-3 times a month	0.28	0.76 (0.47-1.24)	0.53 (0.47-0.59)	0.91	0.95 (0.42-2.13)	0.51 (0.4-0.61)	0.072	0.3 (0.08-1.11)	0.64 (0.51-0.77)	0.6	1.89 (0.17-20.89)	0.58 (0.25-0.9)	0.27	0.63 (0.27-1.44)	0.56 (0.46-0.66)	0.6	0.68 (0.16-2.88)	0.55 (0.37-0.73)	0.24	1.66 (0.71-3.91)	0.56 (0.46-0.67)	0.59	0.68 (0.17-2.74)	0.55 (0.38-0.71)	0.81	0.84 (0.2-3.56)	0.52 (0.34-0.7)	0.26	3.71 (0.37-36.71)	0.65 (0.4-0.9)	0.44	0.79 (0.44-1.43)	0.53 (0.46-0.6)	0.45	1.44 (0.55-3.76)	0.55 (0.42-0.67)	0.39	0.68 (0.28-1.64)	0.55 (0.44-0.66)	0.17	0.32 (0.06-1.66)	0.64 (0.45-0.82)	0.32	0.5 (0.12-1.99)	0.58 (0.42-0.75)	0.95	1.09 (0.07-17.46)	0.51 (0.02-1)	0.99
1-3 times a month vs. 1-2 times a week	0.057	1.51 (0.99-2.3)	0.54 (0.5-0.58)	0.83	0.92 (0.45-1.89)	0.51 (0.43-0.59)	0.48	1.59 (0.44-5.79)	0.55 (0.43-0.67)	0.7	0.7 (0.12-4.24)	0.54 (0.3-0.78)	0.099	1.84 (0.89-3.81)	0.56 (0.5-0.61)	0.96	1.04 (0.27-3.93)	0.5 (0.37-0.64)	0.34	1.36 (0.72-2.55)	0.53 (0.47-0.59)	0.46	1.61 (0.45-5.75)	0.54 (0.44-0.65)	0.68	0.74 (0.18-3.01)	0.53 (0.37-0.7)	0.12	0.17 (0.02-1.64)	0.71 (0.46-0.96)	0.8	1.07 (0.62-1.86)	0.51 (0.45-0.57)	0.087	0.43 (0.17-1.13)	0.6 (0.48-0.72)	0.039	2.11 (1.04-4.28)	0.56 (0.51-0.6)	0.2	2.65 (0.61-11.56)	0.57 (0.49-0.64)	0.92	1.07 (0.27-4.3)	0.51 (0.34-0.67)	0.99	1.02 (0.09-11.32)	0.5 (0.18-0.83)	0.99
1-2 times a week vs. 3-4 times a week	0.72	0.95 (0.7-1.28)	0.51 (0.47-0.54)	0.5	0.8 (0.43-1.52)	0.53 (0.45-0.6)	0.27	0.52 (0.16-1.67)	0.57 (0.45-0.7)	0.86	0.85 (0.14-5.1)	0.52 (0.28-0.76)	0.27	0.76 (0.46-1.24)	0.53 (0.47-0.59)	0.86	0.91 (0.31-2.63)	0.51 (0.38-0.65)	0.6	1.13 (0.72-1.75)	0.51 (0.46-0.57)	0.28	0.58 (0.22-1.55)	0.57 (0.45-0.68)	0.88	1.09 (0.35-3.4)	0.51 (0.36-0.66)	0.57	2 (0.18-22.4)	0.58 (0.25-0.91)	0.25	0.74 (0.44-1.24)	0.54 (0.48-0.6)	0.58	1.32 (0.49-3.53)	0.53 (0.41-0.66)	0.95	0.99 (0.68-1.44)	0.5 (0.45-0.55)	0.15	0.54 (0.23-1.26)	0.57 (0.48-0.67)	0.38	0.49 (0.1-2.41)	0.58 (0.42-0.74)	0.76	0.69 (0.06-7.65)	0.54 (0.22-0.87)	0.5
3-4 times a week vs. daily/almost daily	0.075	1.32 (0.97-1.8)	0.53 (0.5-0.57)	0.54	1.23 (0.63-2.43)	0.53 (0.44-0.61)	0.33	1.88 (0.53-6.68)	0.58 (0.42-0.74)	0.69	0.61 (0.06-6.8)	0.56 (0.23-0.88)	0.27	1.35 (0.79-2.28)	0.54 (0.47-0.6)	0.47	1.48 (0.51-4.29)	0.55 (0.41-0.68)	0.8	1.06 (0.69-1.63)	0.51 (0.45-0.56)	0.83	1.13 (0.38-3.38)	0.51 (0.37-0.66)	0.37	1.59 (0.57-4.41)	0.56 (0.43-0.68)	0.97	1.04 (0.14-7.53)	0.5 (0.22-0.79)	0.0093	2.03 (1.19-3.45)	0.59 (0.52-0.65)	0.14	0.31 (0.07-1.46)	0.62 (0.49-0.75)	0.98	1 (0.69-1.47)	0.5 (0.45-0.55)	0.13	1.95 (0.83-4.57)	0.58 (0.48-0.68)	0.45	1.99 (0.33-11.95)	0.59 (0.35-0.83)	1	0 (0-Inf)		0.54
Processed meat intake
never vs. less than once a week	0.28	0.79 (0.51-1.22)	0.52 (0.48-0.56)	0.48	0.73 (0.31-1.74)	0.53 (0.44-0.62)	0.1	0.41 (0.14-1.2)	0.6 (0.46-0.73)	1	12768878.25 (0-Inf)	0.61 (0.6-0.62)	0.91	0.96 (0.46-2)	0.5 (0.44-0.57)	0.36	0.52 (0.13-2.1)	0.56 (0.4-0.73)	0.41	0.76 (0.39-1.46)	0.52 (0.46-0.58)	0.54	0.69 (0.22-2.23)	0.53 (0.41-0.66)	0.82	0.77 (0.08-7.47)	0.52 (0.28-0.77)	1	16243832.99 (0-Inf)		0.67	0.89 (0.52-1.52)	0.51 (0.46-0.56)	0.49	0.69 (0.24-1.98)	0.53 (0.42-0.65)	0.12	0.56 (0.27-1.16)	0.55 (0.48-0.62)	0.72	0.75 (0.16-3.65)	0.52 (0.38-0.67)	0.2	0.47 (0.15-1.48)	0.58 (0.44-0.73)	1	16638235.37 (0-Inf)	0.61 (0.6-0.63)	0.3
never vs. once a week	0.68	1.09 (0.72-1.66)	0.51 (0.47-0.54)	0.6	1.25 (0.55-2.84)	0.52 (0.46-0.58)	0.048	0.32 (0.1-0.99)	0.63 (0.48-0.78)	1	13801552.6 (0-Inf)	0.61 (0.6-0.63)	0.37	1.39 (0.68-2.86)	0.53 (0.47-0.58)	0.54	1.47 (0.42-5.07)	0.53 (0.44-0.61)	0.78	0.91 (0.48-1.73)	0.51 (0.45-0.56)	0.43	0.62 (0.19-2.03)	0.55 (0.41-0.68)	0.21	3.65 (0.48-27.99)	0.57 (0.5-0.64)	1	26293398 (0-Inf)	0.62 (0.58-0.65)	0.89	0.96 (0.56-1.67)	0.5 (0.45-0.56)	0.84	0.9 (0.31-2.55)	0.51 (0.4-0.62)	0.7	0.88 (0.45-1.72)	0.51 (0.47-0.55)	0.65	1.4 (0.32-6.07)	0.52 (0.45-0.58)	0.032	0.17 (0.03-0.85)	0.71 (0.53-0.89)	1	10775102.8 (0-Inf)		0.65
never vs. 2-4 times a week	0.18	1.33 (0.88-2.02)	0.52 (0.49-0.56)	0.31	1.53 (0.68-3.46)	0.53 (0.48-0.59)	0.53	0.73 (0.27-1.94)	0.53 (0.42-0.65)	0.99	16300829.13 (0-Inf)	0.62 (0.61-0.63)	0.52	1.28 (0.61-2.66)	0.52 (0.46-0.58)	0.85	0.88 (0.23-3.34)	0.51 (0.37-0.65)	0.36	1.34 (0.72-2.51)	0.52 (0.48-0.57)	0.73	1.21 (0.4-3.66)	0.52 (0.43-0.61)	0.25	3.36 (0.43-26.23)	0.58 (0.49-0.66)	1	24949939.54 (0-Inf)	0.61 (0.58-0.64)	0.7	1.12 (0.63-1.99)	0.51 (0.45-0.58)	0.64	1.28 (0.44-3.71)	0.53 (0.41-0.65)	0.84	0.94 (0.48-1.81)	0.5 (0.47-0.54)	0.69	1.34 (0.31-5.73)	0.51 (0.46-0.57)	0.67	0.77 (0.23-2.53)	0.53 (0.38-0.69)	0.99	17038152.56 (0-Inf)	0.67 (0.66-0.69)	0.76
never vs. 5-6 times a week	0.36	1.36 (0.7-2.63)	0.53 (0.46-0.6)	0.99	0 (0-Inf)	0.62 (0.61-0.64)	0.57	0.54 (0.06-4.47)	0.55 (0.41-0.69)				0.11	2.26 (0.84-6.1)	0.59 (0.46-0.72)	1	0 (0-Inf)	0.63 (0.61-0.65)	0.9	1.07 (0.38-3.07)	0.51 (0.39-0.62)	0.99	0 (0-Inf)	0.62 (0.59-0.64)	1	0 (0-Inf)					0.99	0 (0-Inf)	0.56 (0.55-0.56)	0.99	0 (0-Inf)	0.55 (0.54-0.56)	0.83	1.09 (0.48-2.51)	0.51 (0.41-0.62)	1	0 (0-Inf)	0.77 (0.74-0.79)	0.99	0 (0-Inf)	0.56 (0.55-0.57)				0.91
never vs. once or more daily	0.36	0.39 (0.05-2.9)	0.52 (0.49-0.56)	0.99	0 (0-Inf)	0.54 (0.53-0.55)	0.99	0 (0-Inf)	0.54 (0.53-0.54)				0.87	1.18 (0.15-9.43)	0.51 (0.41-0.61)	1	0 (0-Inf)	0.55 (0.53-0.56)	0.99	0 (0-Inf)	0.55 (0.54-0.56)	1	0 (0-Inf)	0.54 (0.52-0.55)	1	0 (0-Inf)					0.99	0 (0-Inf)	0.51 (0.51-0.52)	0.99	0 (0-Inf)	0.51 (0.51-0.52)	0.26	0.3 (0.04-2.39)	0.58 (0.49-0.67)	1	0 (0-Inf)	0.62 (0.59-0.65)	0.99	0 (0-Inf)	0.51 (0.51-0.52)				1
less than once a week vs. once a week	0.028	1.38 (1.03-1.84)	0.54 (0.5-0.58)	0.067	1.71 (0.96-3.03)	0.57 (0.5-0.63)	0.63	0.77 (0.27-2.22)	0.53 (0.4-0.67)	0.94	1.08 (0.15-7.69)	0.51 (0.23-0.79)	0.1	1.46 (0.92-2.29)	0.55 (0.49-0.6)	0.031	2.81 (1.1-7.21)	0.62 (0.52-0.72)	0.41	1.2 (0.77-1.86)	0.52 (0.47-0.58)	0.8	0.89 (0.36-2.2)	0.51 (0.4-0.63)	0.015	4.73 (1.35-16.55)	0.66 (0.57-0.76)	0.19	4.4 (0.49-39.87)	0.66 (0.46-0.86)	0.69	1.08 (0.73-1.61)	0.51 (0.46-0.56)	0.53	1.29 (0.58-2.88)	0.53 (0.43-0.63)	0.05	1.57 (1-2.45)	0.55 (0.5-0.6)	0.16	1.86 (0.78-4.45)	0.57 (0.48-0.66)	0.19	0.35 (0.07-1.7)	0.61 (0.47-0.76)	0.72	0.65 (0.06-7.16)	0.55 (0.22-0.88)	0.39
once a week vs. 2-4 times a week	0.14	1.22 (0.94-1.59)	0.52 (0.49-0.56)	0.42	1.23 (0.75-2)	0.53 (0.46-0.59)	0.098	2.29 (0.86-6.11)	0.6 (0.49-0.71)	0.15	3.21 (0.65-15.94)	0.63 (0.47-0.79)	0.7	0.92 (0.59-1.43)	0.51 (0.46-0.57)	0.24	0.6 (0.26-1.41)	0.56 (0.46-0.66)	0.058	1.47 (0.99-2.2)	0.55 (0.5-0.6)	0.11	1.96 (0.86-4.46)	0.58 (0.49-0.68)	0.84	0.92 (0.41-2.05)	0.51 (0.41-0.61)	0.94	0.95 (0.23-3.87)	0.51 (0.32-0.69)	0.51	1.16 (0.74-1.83)	0.52 (0.46-0.57)	0.39	1.43 (0.63-3.26)	0.54 (0.44-0.65)	0.7	1.07 (0.77-1.49)	0.51 (0.47-0.55)	0.88	0.95 (0.52-1.76)	0.51 (0.43-0.58)	0.06	4.65 (0.94-23.05)	0.68 (0.52-0.84)	0.21	4.3 (0.45-41.47)	0.67 (0.42-0.91)	0.8
2-4 times a week vs. 5-6 times a week	0.94	1.02 (0.57-1.82)	0.5 (0.47-0.53)	0.98	0 (0-Inf)	0.55 (0.54-0.55)	0.77	0.74 (0.1-5.69)	0.51 (0.44-0.59)	0.99	0 (0-Inf)	0.55 (0.54-0.55)	0.17	1.77 (0.78-4.01)	0.53 (0.48-0.59)	0.99	0 (0-Inf)	0.55 (0.54-0.56)	0.64	0.8 (0.32-2.01)	0.51 (0.47-0.54)	0.99	0 (0-Inf)	0.54 (0.53-0.55)	0.99	0 (0-Inf)	0.54 (0.53-0.55)	0.99	0 (0-Inf)	0.54 (0.52-0.56)	0.98	0 (0-Inf)	0.54 (0.53-0.54)	0.99	0 (0-Inf)	0.53 (0.52-0.54)	0.61	1.17 (0.65-2.11)	0.51 (0.47-0.54)	0.98	0 (0-Inf)	0.56 (0.55-0.57)	0.99	0 (0-Inf)	0.54 (0.53-0.54)	1	0 (0-Inf)	0.52 (0.51-0.53)	0.87
5-6 times a week vs. once or more daily	0.23	0.29 (0.04-2.22)	0.57 (0.5-0.64)				1	0 (0-Inf)					0.55	0.52 (0.06-4.31)	0.54 (0.42-0.67)				0.99	0 (0-Inf)	0.6 (0.58-0.62)																0.22	0.28 (0.04-2.14)	0.57 (0.5-0.64)										1
Participant self-reported a prior diagnosis of diabetes	0.69	0.91 (0.56-1.46)	0.5 (0.49-0.51)	0.97	0.98 (0.4-2.43)	0.5 (0.48-0.52)	0.98	0 (0-Inf)	0.52 (0.52-0.52)	0.99	0 (0-Inf)	0.52 (0.52-0.53)	0.12	0.4 (0.13-1.26)	0.52 (0.5-0.53)	0.6	0.59 (0.08-4.3)	0.51 (0.48-0.54)	0.66	1.14 (0.63-2.07)	0.5 (0.48-0.53)	0.65	0.72 (0.17-2.99)	0.51 (0.47-0.54)	0.91	1.07 (0.32-3.58)	0.5 (0.45-0.56)	0.16	3.2 (0.64-15.96)	0.57 (0.43-0.71)	0.62	0.8 (0.33-1.95)	0.5 (0.49-0.52)	0.6	0.59 (0.08-4.28)	0.51 (0.48-0.53)	0.49	0.82 (0.47-1.44)	0.51 (0.49-0.52)	0.96	1.02 (0.37-2.86)	0.5 (0.46-0.54)	0.99	0 (0-Inf)	0.52 (0.51-0.52)	0.99	0 (0-Inf)	0.52 (0.51-0.52)	0.99
Participant’s mother ever had CRC	0.15	1.36 (0.89-2.06)	0.51 (0.5-0.52)	0.00033	2.96 (1.64-5.37)	0.54 (0.51-0.58)	0.68	1.35 (0.32-5.66)	0.51 (0.47-0.55)	0.041	5.08 (1.07-24.14)	0.58 (0.45-0.71)	0.023	1.95 (1.1-3.48)	0.52 (0.5-0.55)	0.11	2.38 (0.83-6.83)	0.53 (0.48-0.59)	0.91	1.04 (0.53-2.05)	0.5 (0.48-0.52)	0.0033	3.48 (1.51-8.01)	0.56 (0.5-0.62)	0.98	0 (0-Inf)	0.53 (0.52-0.53)	0.99	0 (0-Inf)	0.52 (0.51-0.53)	0.9	1.05 (0.51-2.14)	0.5 (0.48-0.52)	0.17	2.06 (0.73-5.81)	0.52 (0.48-0.57)	0.088	1.57 (0.94-2.62)	0.51 (0.49-0.53)	0.0006	3.6 (1.73-7.49)	0.56 (0.51-0.61)	0.99	0 (0-Inf)	0.52 (0.52-0.52)	0.99	0 (0-Inf)	0.52 (0.52-0.53)	0.095
Participant’s father ever had CRC	0.7	0.91 (0.57-1.47)	0.5 (0.49-0.51)	0.78	1.13 (0.49-2.59)	0.5 (0.48-0.53)	0.13	2.24 (0.79-6.4)	0.53 (0.48-0.59)	0.99	0 (0-Inf)	0.53 (0.52-0.53)	0.87	1.06 (0.52-2.18)	0.5 (0.48-0.52)	0.16	2.14 (0.75-6.14)	0.53 (0.47-0.59)	0.27	0.6 (0.25-1.47)	0.51 (0.5-0.52)	0.38	0.41 (0.06-2.99)	0.52 (0.49-0.54)	0.56	0.55 (0.07-4.11)	0.51 (0.48-0.55)	0.34	2.79 (0.33-23.38)	0.53 (0.42-0.64)	0.19	1.48 (0.82-2.68)	0.51 (0.49-0.53)	0.3	1.73 (0.61-4.89)	0.52 (0.47-0.57)	0.099	0.5 (0.22-1.14)	0.51 (0.5-0.53)	0.59	0.68 (0.16-2.81)	0.51 (0.48-0.54)	0.013	4.04 (1.35-12.14)	0.57 (0.48-0.66)	0.99	0 (0-Inf)	0.53 (0.53-0.54)	0.99
Participant’s parents ever had CRC	0.47	1.12 (0.82-1.54)	0.51 (0.49-0.52)	0.0055	1.99 (1.22-3.23)	0.54 (0.5-0.58)	0.16	1.84 (0.79-4.27)	0.54 (0.47-0.61)	0.34	2.08 (0.46-9.39)	0.55 (0.42-0.68)	0.084	1.49 (0.95-2.34)	0.53 (0.49-0.56)	0.033	2.26 (1.07-4.78)	0.55 (0.48-0.62)	0.49	0.83 (0.49-1.41)	0.51 (0.48-0.53)	0.12	1.82 (0.86-3.84)	0.53 (0.47-0.59)	0.21	0.28 (0.04-2.06)	0.54 (0.5-0.57)	0.85	1.22 (0.16-9.36)	0.51 (0.4-0.62)	0.3	1.27 (0.81-2.01)	0.51 (0.49-0.54)	0.089	1.92 (0.91-4.05)	0.52 (0.46-0.58)	0.99	1 (0.65-1.53)	0.5 (0.48-0.52)	0.029	2.03 (1.07-3.82)	0.55 (0.5-0.61)	0.17	2.07 (0.73-5.89)	0.55 (0.46-0.64)	0.99	0 (0-Inf)	0.55 (0.55-0.56)	0.58
Polygenic risk score (PRS)	1.9e-14	2.07 (1.72-2.49)	0.61 (0.58-0.64)	9.1e-06	2.28 (1.58-3.27)	0.64 (0.58-0.69)	0.068	1.74 (0.96-3.16)	0.6 (0.5-0.7)	0.6	1.34 (0.45-3.94)	0.54 (0.34-0.75)	6.5e-11	2.8 (2.06-3.82)	0.65 (0.6-0.7)	0.015	2.1 (1.16-3.8)	0.62 (0.51-0.72)	3.6e-05	1.8 (1.36-2.38)	0.6 (0.55-0.64)	0.0026	2.46 (1.37-4.4)	0.65 (0.57-0.73)	0.21	1.5 (0.8-2.81)	0.57 (0.48-0.67)	0.01	4.67 (1.44-15.18)	0.74 (0.56-0.91)	4.5e-08	2.18 (1.65-2.88)	0.63 (0.58-0.67)	0.031	1.83 (1.06-3.17)	0.59 (0.51-0.68)	6.5e-08	2 (1.55-2.56)	0.6 (0.56-0.65)	6e-05	2.7 (1.66-4.4)	0.67 (0.59-0.75)	0.74	1.14 (0.53-2.45)	0.52 (0.39-0.66)	0.92	0.93 (0.23-3.77)	0.53 (0.26-0.79)	0.012
Genetic principal component 1	0.6	0.99 (0.95-1.03)	0.5 (0.47-0.53)	0.0086	1.08 (1.02-1.14)	0.56 (0.51-0.62)	0.97	1 (0.89-1.13)	0.49 (0.39-0.59)	0.18	1.1 (0.95-1.28)	0.54 (0.39-0.7)	0.88	1 (0.94-1.07)	0.52 (0.47-0.57)	0.16	1.07 (0.97-1.18)	0.62 (0.53-0.71)	0.42	0.97 (0.91-1.04)	0.49 (0.45-0.54)	0.14	1.07 (0.98-1.17)	0.52 (0.42-0.62)	0.71	1.03 (0.9-1.17)	0.53 (0.43-0.63)	0.17	1.12 (0.95-1.32)	0.59 (0.41-0.77)	1	1 (0.94-1.06)	0.51 (0.46-0.55)	0.099	1.08 (0.99-1.17)	0.53 (0.44-0.63)	0.53	0.98 (0.93-1.04)	0.5 (0.46-0.54)	0.042	1.08 (1-1.16)	0.59 (0.52-0.66)	0.75	1.02 (0.89-1.18)	0.49 (0.35-0.63)	0.034	1.16 (1.01-1.34)	0.65 (0.44-0.85)	0.75
Genetic principal component 2	0.62	0.99 (0.94-1.04)	0.51 (0.48-0.54)	0.71	0.98 (0.88-1.09)	0.5 (0.44-0.56)	0.79	1.02 (0.86-1.22)	0.52 (0.42-0.61)	0.33	0.89 (0.71-1.12)	0.51 (0.3-0.73)	0.13	0.94 (0.87-1.02)	0.52 (0.47-0.58)	0.68	0.96 (0.81-1.15)	0.53 (0.43-0.64)	0.22	1.06 (0.97-1.16)	0.52 (0.47-0.56)	0.91	1.01 (0.85-1.2)	0.51 (0.42-0.61)	0.025	0.85 (0.73-0.98)	0.59 (0.49-0.7)	0.73	1.08 (0.71-1.64)	0.46 (0.22-0.7)	0.74	0.99 (0.91-1.07)	0.5 (0.46-0.55)	0.26	0.93 (0.81-1.06)	0.52 (0.43-0.62)	0.62	0.98 (0.91-1.06)	0.52 (0.48-0.56)	0.64	1.04 (0.89-1.22)	0.48 (0.39-0.57)	0.79	1.03 (0.82-1.3)	0.51 (0.39-0.63)	0.068	0.82 (0.66-1.01)	0.47 (0.22-0.72)	0.94
Genetic principal component 3	0.24	0.97 (0.92-1.02)	0.49 (0.46-0.52)	0.17	1.06 (0.98-1.14)	0.54 (0.48-0.59)	0.045	1.09 (1-1.19)	0.64 (0.55-0.73)	0.12	1.14 (0.96-1.35)	0.61 (0.45-0.77)	0.27	0.95 (0.88-1.04)	0.52 (0.47-0.57)	0.81	1.02 (0.88-1.18)	0.49 (0.4-0.58)	0.093	0.93 (0.86-1.01)	0.53 (0.49-0.58)	0.53	1.04 (0.92-1.17)	0.51 (0.43-0.6)	0.92	1.01 (0.87-1.17)	0.51 (0.41-0.62)	0.31	1.12 (0.9-1.4)	0.64 (0.52-0.76)	0.31	0.96 (0.89-1.04)	0.49 (0.45-0.54)	0.42	1.05 (0.93-1.19)	0.48 (0.39-0.56)	0.49	0.98 (0.92-1.04)	0.51 (0.47-0.55)	0.27	1.06 (0.96-1.16)	0.55 (0.48-0.62)	0.16	1.09 (0.97-1.22)	0.61 (0.5-0.72)	0.026	1.21 (1.02-1.42)	0.71 (0.51-0.91)	0.15
Genetic principal component 4	0.17	1.02 (0.99-1.04)	0.53 (0.5-0.56)	0.3	0.98 (0.95-1.02)	0.51 (0.45-0.57)	0.7	0.99 (0.94-1.04)	0.49 (0.39-0.6)	0.2	0.96 (0.89-1.02)	0.49 (0.28-0.7)	0.23	1.02 (0.98-1.07)	0.54 (0.49-0.58)	0.25	0.97 (0.93-1.02)	0.59 (0.49-0.68)	0.36	1.02 (0.98-1.05)	0.53 (0.49-0.58)	0.81	0.99 (0.94-1.05)	0.53 (0.44-0.62)	0.79	1.01 (0.94-1.09)	0.51 (0.4-0.62)	0.35	1.09 (0.91-1.31)	0.57 (0.36-0.78)	0.065	1.04 (1-1.08)	0.56 (0.51-0.6)	0.51	0.98 (0.94-1.03)	0.51 (0.41-0.61)	0.87	1 (0.98-1.03)	0.51 (0.47-0.55)	0.39	0.98 (0.94-1.02)	0.53 (0.45-0.61)	0.68	0.99 (0.93-1.05)	0.47 (0.34-0.61)	0.026	0.93 (0.88-0.99)	0.62 (0.34-0.9)	0.92
Genetic principal component 5	0.33	0.99 (0.98-1.01)	0.51 (0.48-0.54)	0.96	1 (0.97-1.03)	0.52 (0.45-0.58)	0.97	1 (0.96-1.05)	0.51 (0.4-0.61)	0.077	1.06 (0.99-1.13)	0.61 (0.4-0.83)	0.99	1 (0.98-1.02)	0.5 (0.46-0.55)	0.54	0.98 (0.94-1.03)	0.52 (0.42-0.62)	0.23	0.99 (0.96-1.01)	0.49 (0.44-0.53)	0.68	0.99 (0.95-1.04)	0.54 (0.44-0.64)	0.81	0.99 (0.95-1.04)	0.5 (0.41-0.6)	0.68	1.02 (0.94-1.09)	0.49 (0.27-0.72)	0.89	1 (0.98-1.02)	0.5 (0.45-0.54)	0.77	1.01 (0.97-1.05)	0.49 (0.39-0.6)	0.24	0.99 (0.97-1.01)	0.52 (0.48-0.56)	0.83	1 (0.96-1.03)	0.53 (0.44-0.61)	0.73	0.99 (0.93-1.05)	0.53 (0.4-0.65)	0.55	1.03 (0.94-1.13)	0.62 (0.37-0.87)	0.64
Symptom variables
Abdominal pain	4.3e-38	0.22 (0.17-0.27)	0.68 (0.66-0.71)	2.3e-06	0.36 (0.24-0.55)	0.62 (0.57-0.67)	0.00026	0.27 (0.13-0.55)	0.66 (0.57-0.74)	0.045	0.27 (0.08-0.97)	0.65 (0.49-0.81)	7.7e-18	0.17 (0.11-0.25)	0.71 (0.67-0.74)	0.00012	0.23 (0.11-0.49)	0.67 (0.6-0.75)	2.2e-13	0.28 (0.2-0.39)	0.65 (0.62-0.69)	0.067	0.55 (0.29-1.04)	0.57 (0.49-0.65)	0.0049	0.32 (0.15-0.71)	0.63 (0.55-0.72)	0.97	1.03 (0.27-3.87)	0.5 (0.33-0.68)	9.2e-17	0.24 (0.17-0.34)	0.67 (0.63-0.71)	4.9e-06	0.21 (0.11-0.41)	0.68 (0.61-0.76)	4e-20	0.22 (0.16-0.3)	0.68 (0.65-0.71)	0.077	0.61 (0.35-1.06)	0.56 (0.49-0.63)	0.00038	0.19 (0.08-0.47)	0.7 (0.59-0.8)	0.19	0.34 (0.07-1.71)	0.62 (0.4-0.84)	0.18
Abdominal mass	0.62	0.8 (0.33-1.94)	0.5 (0.5-0.51)	0.91	1.09 (0.27-4.45)	0.5 (0.49-0.52)	0.087	3.5 (0.83-14.71)	0.52 (0.48-0.56)	0.99	0 (0-Inf)	0.51 (0.51-0.51)	0.39	0.42 (0.06-3)	0.51 (0.5-0.51)	0.99	0 (0-Inf)	0.51 (0.51-0.51)	0.32	0.37 (0.05-2.66)	0.51 (0.5-0.51)	0.17	2.73 (0.64-11.6)	0.52 (0.48-0.55)	0.57	1.8 (0.24-13.59)	0.51 (0.47-0.54)	0.99	0 (0-Inf)	0.51 (0.51-0.52)	0.66	0.73 (0.18-2.97)	0.5 (0.49-0.51)	0.19	2.59 (0.62-10.85)	0.52 (0.48-0.55)	0.78	0.85 (0.27-2.67)	0.5 (0.49-0.51)	0.98	0 (0-Inf)	0.51 (0.51-0.51)	0.38	2.48 (0.33-18.67)	0.51 (0.47-0.56)	0.99	0 (0-Inf)	0.51 (0.51-0.52)	0.084
Change in bowel habit	1.5e-09	2.32 (1.77-3.06)	0.55 (0.53-0.57)	0.00084	2.43 (1.44-4.08)	0.55 (0.51-0.59)	0.0024	3.95 (1.63-9.61)	0.56 (0.5-0.63)	0.00036	10.16 (2.84-36.31)	0.67 (0.51-0.83)	0.006	1.91 (1.2-3.03)	0.54 (0.5-0.57)	0.088	2.17 (0.89-5.3)	0.54 (0.48-0.61)	0.0015	1.92 (1.29-2.88)	0.54 (0.51-0.57)	0.53	1.33 (0.55-3.2)	0.52 (0.46-0.57)	0.29	1.63 (0.66-4.04)	0.53 (0.46-0.61)	0.43	1.9 (0.39-9.34)	0.55 (0.4-0.69)	0.0043	1.89 (1.22-2.93)	0.53 (0.5-0.56)	0.021	2.5 (1.15-5.45)	0.55 (0.49-0.62)	1.9e-08	2.74 (1.93-3.9)	0.56 (0.53-0.59)	0.017	2.35 (1.17-4.72)	0.55 (0.5-0.61)	0.0072	4.53 (1.51-13.6)	0.57 (0.48-0.66)	0.018	7.91 (1.43-43.61)	0.64 (0.43-0.84)	0.14
Iron deficiency	0.47	1.3 (0.64-2.62)	0.5 (0.49-0.51)	0.98	0 (0-Inf)	0.51 (0.51-0.51)	0.27	2.25 (0.54-9.45)	0.52 (0.48-0.56)	0.99	0 (0-Inf)	0.52 (0.51-0.52)	0.95	1.05 (0.26-4.27)	0.5 (0.49-0.51)	0.99	0 (0-Inf)	0.51 (0.51-0.51)	0.33	1.78 (0.56-5.67)	0.5 (0.49-0.52)	0.98	0 (0-Inf)	0.51 (0.51-0.51)	0.47	2.11 (0.28-15.97)	0.51 (0.48-0.54)	0.99	0 (0-Inf)	0.51 (0.5-0.52)	0.41	0.56 (0.14-2.26)	0.51 (0.5-0.51)	0.98	0 (0-Inf)	0.51 (0.51-0.52)	0.0048	3.29 (1.44-7.53)	0.51 (0.5-0.52)	0.98	0 (0-Inf)	0.51 (0.5-0.51)	0.19	2.66 (0.61-11.51)	0.53 (0.46-0.6)	0.99	0 (0-Inf)	0.52 (0.52-0.53)	0.99
Low haemoglobin	0.96	0 (0-5.68E+163)	0.5 (0.5-0.5)	0.98	0 (0-Inf)	0.5 (0.5-0.5)	0.99	0 (0-Inf)	0.5 (0.5-0.5)	0.99	0 (0-Inf)	0.5 (0.5-0.5)	0.98	0 (0-5.3821721067388e+279)	0.5 (0.5-0.5)	0.99	0 (0-Inf)	0.5 (0.5-0.5)	0.98	0 (0-3.37e+279)	0.5 (0.5-0.5)	0.99	0 (0-Inf)	0.5 (0.5-0.5)	0.99	0 (0-Inf)	0.5 (0.5-0.5)				0.97	0 (0-3.08E+233)	0.5 (0.5-0.5)	0.99	0 (0-Inf)	0.5 (0.5-0.5)	0.97	0 (0-1.59e+233)	0.5 (0.5-0.5)	0.99	0 (0-Inf)	0.5 (0.5-0.5)	0.99	0 (0-Inf)	0.5 (0.5-0.5)				0.99
Loss of appetite	0.95	0.96 (0.24-3.87)	0.5 (0.5-0.5)	0.97	0 (0-9.98E+295)	0.5 (0.5-0.5)	0.98	0 (0-Inf)	0.5 (0.5-0.5)	0.99	0 (0-Inf)	0.5 (0.5-0.5)	0.57	1.77 (0.24-12.84)	0.5 (0.49-0.51)	0.99	0 (0-Inf)	0.5 (0.5-0.5)	0.98	0 (0-Inf)	0.5 (0.5-0.5)	0.99	0 (0-Inf)	0.5 (0.5-0.51)	0.76	1.36 (0.18-10.21)	0.5 (0.47-0.54)	0.99	0 (0-Inf)	0.51 (0.5-0.51)	0.28	2.18 (0.54-8.88)	0.5 (0.49-0.51)	0.99	0 (0-Inf)	0.5 (0.5-0.5)	0.96	0 (0-2.44e+205)	0.5 (0.5-0.5)	0.98	0 (0-Inf)	0.5 (0.5-0.5)	0.99	0 (0-Inf)	0.5 (0.5-0.5)	0.99	0 (0-Inf)	0.5 (0.5-0.5)	0.99
Rectal bleeding	2e-38	4.06 (3.29-5.02)	0.65 (0.62-0.67)	0.00017	2.31 (1.5-3.58)	0.58 (0.53-0.63)	0.019	2.38 (1.15-4.92)	0.58 (0.5-0.66)	0.74	1.3 (0.28-6.13)	0.52 (0.39-0.65)	3e-19	4.91 (3.47-6.95)	0.67 (0.63-0.72)	0.00038	3.49 (1.75-6.97)	0.63 (0.54-0.72)	1.3e-16	3.86 (2.8-5.31)	0.64 (0.6-0.68)	0.026	2.15 (1.1-4.2)	0.57 (0.5-0.65)	0.0025	3.13 (1.49-6.56)	0.61 (0.52-0.7)	0.49	0.48 (0.06-3.85)	0.55 (0.44-0.66)	5e-21	4.7 (3.41-6.5)	0.65 (0.61-0.69)	2e-05	4 (2.12-7.57)	0.63 (0.55-0.71)	7.4e-16	3.2 (2.41-4.24)	0.63 (0.6-0.67)	0.38	1.31 (0.71-2.4)	0.53 (0.46-0.59)	0.026	2.97 (1.14-7.76)	0.59 (0.48-0.69)	0.69	1.55 (0.18-13.31)	0.53 (0.36-0.69)	0.3
Weight loss	0.076	0.45 (0.19-1.09)	0.51 (0.5-0.51)	0.86	1.11 (0.35-3.53)	0.5 (0.48-0.52)	0.98	0 (0-Inf)	0.51 (0.51-0.51)	0.99	0 (0-Inf)	0.51 (0.51-0.51)	0.92	1.05 (0.39-2.86)	0.5 (0.49-0.52)	0.3	2.15 (0.51-9.08)	0.52 (0.47-0.56)	0.071	0.16 (0.02-1.17)	0.52 (0.51-0.52)	0.98	0 (0-Inf)	0.52 (0.52-0.53)	0.99	0 (0-Inf)	0.53 (0.53-0.54)	0.42	2.41 (0.29-20.07)	0.53 (0.42-0.64)	0.63	0.75 (0.24-2.37)	0.5 (0.49-0.51)	0.98	0.98 (0.13-7.18)	0.5 (0.48-0.52)	0.052	0.25 (0.06-1.01)	0.51 (0.51-0.52)	0.91	1.08 (0.26-4.5)	0.5 (0.47-0.53)	0.99	0 (0-Inf)	0.51 (0.51-0.51)	0.99	0 (0-Inf)	0.51 (0.51-0.51)	0.99
specified as unintentional weight loss	0.18	0.46 (0.15-1.43)	0.51 (0.5-0.51)	0.74	1.27 (0.31-5.19)	0.5 (0.49-0.52)	0.98	0 (0-Inf)	0.51 (0.51-0.51)	0.99	0 (0-Inf)	0.5 (0.5-0.51)	0.57	1.4 (0.44-4.43)	0.5 (0.49-0.52)	0.65	1.58 (0.21-11.74)	0.51 (0.48-0.54)	0.97	0 (0-Inf)	0.51 (0.51-0.51)	0.99	0 (0-Inf)	0.51 (0.51-0.51)	0.98	0 (0-Inf)	0.52 (0.52-0.53)	0.25	3.52 (0.41-29.82)	0.54 (0.43-0.65)	0.85	0.87 (0.22-3.53)	0.5 (0.49-0.51)	0.99	0 (0-Inf)	0.51 (0.51-0.51)	0.12	0.21 (0.03-1.5)	0.51 (0.5-0.51)	0.47	1.69 (0.4-7.05)	0.51 (0.48-0.53)	0.99	0 (0-Inf)	0.51 (0.5-0.51)	0.99	0 (0-Inf)	0.5 (0.5-0.51)	0.99
unspecified whether intentional	0.25	0.44 (0.11-1.79)	0.5 (0.5-0.51)	0.9	0.88 (0.12-6.4)	0.5 (0.49-0.51)	0.98	0 (0-Inf)	0.51 (0.5-0.51)	0.99	0 (0-Inf)	0.5 (0.5-0.51)	0.62	0.6 (0.08-4.33)	0.5 (0.49-0.51)	0.26	3.15 (0.42-23.69)	0.51 (0.48-0.54)	0.42	0.45 (0.06-3.21)	0.5 (0.5-0.51)	0.99	0 (0-Inf)	0.51 (0.51-0.51)	0.99	0 (0-Inf)	0.51 (0.51-0.51)	0.99	0 (0-Inf)	0.51 (0.5-0.51)	0.61	0.6 (0.08-4.29)	0.5 (0.5-0.51)	0.48	2.07 (0.28-15.27)	0.51 (0.48-0.53)	0.26	0.32 (0.05-2.31)	0.51 (0.5-0.51)	0.98	0 (0-Inf)	0.51 (0.5-0.51)	0.99	0 (0-Inf)	0.5 (0.5-0.51)	0.99	0 (0-Inf)	0.5 (0.5-0.51)	0.99
[truncated: 41 more columns]

## Sheet: ST7
Supplementary Table 7 - results of IRM construction using AIC scoring and ROCAUC algorithm for each cohort. For each cohort, only variables significantly associated (p<1.8E-03) with either the case or control group following logistic regression in each cohort's training dataset were used to construct IRMs (Supplementary Table 6 for logistic regression results). This excludes the variable of smoki…
	Full cohort						Age-stratified subcohorts																								Sex-stratified subcohorts												Age- and sex-stratified subcohorts
							40-49						50-59						60-69						70-79						Female						Male						F 40-49						M 40-49
	Total number of IRMs developed and tested = 63						Total number of IRMs developed and tested = 1						Total number of IRMs developed and tested = 7						Total number of IRMs developed and tested = 31						Total number of IRMs developed and tested = 0 (no relevant variables for inclusion - see Supplementary Table 6)						Total number of IRMs developed and tested = 15						Total number of IRMs developed and tested = 31						Total number of IRMs developed and tested = 1						Total number of IRMs developed and tested = 0 (no relevant variables for inclusion - see Supplementary Table 6)
IRMs developed in each (sub)cohort's training dataset	IRM	N variables	AIC score in training dataset	AIC order (lowest -> highest) in training dataset	ROCAUC (CI95) in training dataset	ROCAUC (CI95) in testing dataset	IRM	N variables	AIC score in training dataset	AIC order (lowest -> highest) in training dataset	ROCAUC (CI95) in training dataset	ROCAUC (CI95) in testing dataset	IRM	N variables	AIC score in training dataset	AIC order (lowest -> highest) in training dataset	ROCAUC (CI95) in training dataset	ROCAUC (CI95) in testing dataset	IRM	N variables	AIC score in training dataset	AIC order (lowest -> highest) in training dataset	ROCAUC (CI95) in training dataset	ROCAUC (CI95) in testing dataset	IRM	N variables	AIC score in training dataset	AIC order (lowest -> highest) in training dataset	ROCAUC (CI95) in training dataset	ROCAUC (CI95) in testing dataset	IRM	N variables	AIC score in training dataset	AIC order (lowest -> highest) in training dataset	ROCAUC (CI95) in training dataset	ROCAUC (CI95) in testing dataset	IRM	N variables	AIC score in training dataset	AIC order (lowest -> highest) in training dataset	ROCAUC (CI95) in training dataset	ROCAUC (CI95) in testing dataset	IRM	N variables	AIC score in training dataset	AIC order (lowest -> highest) in training dataset	ROCAUC (CI95) in training dataset	ROCAUC (CI95) in testing dataset	IRM
5 IRMs with lowest AIC score	age at first symptom + sex + abdominal pain + rectal bleeding + change in bowel habit + PRS* **	6	3616.81	1	0.784 (0.761-0.807)	0.756 (0.705-0.807)	abdominal pain* **	1	448.469	1	0.656 (0.571-0.74)	0.655 (0.494-0.815)	abdominal pain + rectal bleeding + PRS *	3	1356.12	1	0.78 (0.741-0.819)	0.736 (0.645-0.827)	sex + rectal bleeding + change in bowel habit + PRS *	4	1515.55	1	0.736 (0.698-0.775)	0.690 (0.603-0.777)	NA	NA	NA	NA	NA	NA	age at first symptom + abdominal pain + rectal bleeding + PRS *	4	1692.82	1	0.765 (0.728-0.802)	0.741 (0.654-0.828)	age at first symptom + rectal bleeding + change in bowel habit + PRS *	4	1929.05	1	0.781 (0.752-0.81)	0.751 (0.687-0.815)	abdominal pain *	1	270.354	1	0.695 (0.588-0.803)	0.622 (0.403-0.841)	NA
(For each cohort, IRMs tested using AIC scoring and	age at first symptom + sex + rectal bleeding + change in bowel habit + PRS	5	3617.15	2	0.783 (0.76-0.806)	0.756 (0.705-0.806)							abdominal pain + PRS	2	1363.62	2	0.77 (0.731-0.809)	0.73 (0.639-0.821)	sex + abdominal pain + rectal bleeding + change in bowel habit + PRS	5	1516.83	2	0.736 (0.698-0.775)	0.690 (0.602-0.778)							age at first symptom + rectal bleeding + PRS	3	1701.81	2	0.756 (0.717-0.795)	0.713 (0.626-0.800)	age at first symptom + abdominal pain + rectal bleeding + change in bowel habit + PRS **	5	1929.14	2	0.782 (0.753-0.811)	0.754 (0.691-0.817)
and the ROCAUC algorithm only include variables shown	age at first symptom + abdominal pain + rectal bleeding + change in bowel habit + PRS	5	3630.21	3	0.781 (0.759-0.804)	0.750 (0.700-0.800)							rectal bleeding + PRS	2	1379.52	3	0.755 (0.712-0.798)	0.716 (0.625-0.807)	rectal bleeding + change in bowel habit + PRS	3	1526.06	3	0.723 (0.683-0.763)	0.672 (0.582-0.762)							age at first symptom + abdominal pain + PRS	3	1710.29	3	0.756 (0.721-0.792)	0.738 (0.651-0.825)	age at first symptom + abdominal pain + rectal bleeding + PRS	4	1942.74	3	0.774 (0.744-0.804)	0.739 (0.674-0.804)
through logistic regression to be significantly associated	age at first symptom + rectal bleeding + change in bowel habit + PRS	4	3630.84	4	0.78 (0.757-0.803)	0.750 (0.700-0.800)							abdominal pain + rectal bleeding	2	1393.56	4	0.728 (0.688-0.769)	0.687 (0.601-0.773)	abdominal pain + rectal bleeding + change in bowel habit + PRS	4	1527.56	4	0.721 (0.681-0.761)	0.671 (0.581-0.762)							age at first symptom + abdominal pain + rectal bleeding	3	1718.86	4	0.746 (0.708-0.784)	0.739 (0.66-0.818)	age at first symptom + abdominal pain + PRS	3	1946.35	4	0.771 (0.741-0.801)	0.739 (0.674-0.804)
with the outcome)	age at first symptom + sex + abdominal pain + rectal bleeding + PRS	5	3632.96	5	0.781 (0.757-0.804)	0.749 (0.698-0.800)							rectal bleeding	1	1417.12	5	0.675 (0.632-0.718)	0.631 (0.544-0.717)	sex + rectal bleeding + change in bowel habit	3	1529.18	5	0.715 (0.675-0.756)	0.646 (0.565-0.726)							abdominal pain + rectal bleeding + PRS	3	1719.59	5	0.736 (0.696-0.776)	0.703 (0.604-0.801)	age at first symptom + abdominal pain + change in bowel habit + PRS	4	1946.68	5	0.771 (0.741-0.801)	0.743 (0.677-0.81)
most predictive IRM according to ROCAUC algorithm
Variable 1	abdominal pain	1	3806.24	47	0.682 (0.658-0.706)	0.623 (0.573-0.674)	abdominal pain* **	1	448.469	1	0.656 (0.571-0.74)	0.655 (0.494-0.815)	abdominal pain	1	1763.26	7	0.707 (0.67-0.743)	0.675 (0.595-0.755)	abdominal pain	1	1567.09	23	0.654 (0.617-0.691)	0.573 (0.493-0.653)	NA	NA	NA	NA	NA	NA	abdominal pain	1	1762.49	12	0.67 (0.632-0.709)	0.684 (0.611-0.758)	abdominal pain	1	2025.26	23	0.678 (0.647-0.708)	0.562 (0.492-0.631)	abdominal pain *	1	270.354	1	0.695 (0.588-0.803)	0.622 (0.403-0.841)	NA
Variable 2	abdominal pain + age at first symptom	2	3722.92	26	0.75 (0.726-0.773)	0.710 (0.663-0.757)							abdominal pain + PRS	2	1363.62	2	0.77 (0.731-0.809)	0.730 (0.639-0.821)	abdominal pain + PRS	2	1552.96	17	0.698 (0.657-0.738)	0.668 (0.579-0.757)							abdominal pain + age at first symptom	2	1736.89	9	0.734 (0.698-0.771)	0.732 (0.655-0.809)	abdominal pain + age at first symptom	2	1972.5	9	0.75 (0.718-0.781)	0.684 (0.625-0.744)
Variable 3	abdominal pain + age at first symptom + PRS	3	3668.86	9	0.771 (0.748-0.793)	0.740 (0.689-0.791)							abdominal pain + PRS + rectal bleeding *	3	1356.12	1	0.78 (0.741-0.819)	0.736 (0.645-0.827)	abdominal pain + PRS + sex	3	1541.56	12	0.712 (0.672-0.751)	0.684 (0.602-0.766)							abdominal pain + age at first symptom + PRS	3	1710.29	3	0.756 (0.721-0.792)	0.738 (0.651-0.825)	abdominal pain + age at first symptom + PRS	3	1946.35	4	0.771 (0.741-0.801)	0.739 (0.674-0.804)
Variable 4	abdominal pain + age at first symptom + PRS + rectal bleeding	4	3645.48	6	0.777 (0.754-0.8)	0.742 (0.691-0.793)													abdominal pain + PRS + sex + rectal bleeding	4	1530.96	7	0.725 (0.685-0.765)	0.690 (0.607-0.773)							abdominal pain + age at first symptom + PRS + rectal bleeding *	4	1692.82	1	0.765 (0.728-0.802)	0.741 (0.654-0.828)	abdominal pain + age at first symptom + PRS + rectal bleeding	4	1942.74	3	0.774 (0.744-0.804)	0.739 (0.674-0.804)
Variable 5	abdominal pain + age at first symptom + PRS + rectal bleeding + change in bowel habit	5	3630.21	3	0.781 (0.759-0.804)	0.750 (0.700-0.800)													abdominal pain + PRS + sex + rectal bleeding + change in bowel habit	5	1516.83	2	0.736 (0.698-0.775)	0.690 (0.602-0.778)													abdominal pain + age at first symptom + PRS + rectal bleeding + change in bowel habit **	5	1929.14	2	0.782 (0.753-0.811)	0.754 (0.691-0.817)
Variable 6	abdominal pain + age at first symptom + PRS + rectal bleeding + change in bowel habit + sex* **	6	3616.81	1	0.784 (0.761-0.807)	0.756 (0.705-0.807)																																	NA
IRMs developed in the full cohort's training dataset
6-variable IRM (5 if excluding sex in sex-stratified cohorts)	abdominal pain + age at first symptom + PRS + rectal bleeding + change in bowel habit + sex* **	6	3616.81	1	0.784 (0.761-0.807)	0.756 (0.705-0.807)	abdominal pain + age at first symptom + PRS + rectal bleeding + change in bowel habit + sex	6	NA	NA	0.733 (0.654-0.813)	0.647 (0.397-0.896)	abdominal pain + age at first symptom + PRS + rectal bleeding + change in bowel habit + sex **	6	NA	NA	0.789 (0.75-0.829)	0.760 (0.681-0.840)	abdominal pain + age at first symptom + PRS + rectal bleeding + change in bowel habit + sex **	6	NA	NA	0.737 (0.699-0.775)	0.691 (0.604-0.778)	abdominal pain + age at first symptom + PRS + rectal bleeding + change in bowel habit + sex **	6	NA	NA	0.706 (0.600-0.812)	0.796 (0.625-0.968)	abdominal pain + age at first symptom + PRS + rectal bleeding + change in bowel habit **	5	NA	NA	0.766 (0.73-0.803)	0.744 (0.656-0.831)	abdominal pain + age at first symptom + PRS + rectal bleeding + change in bowel habit **	5	NA	NA	0.782 (0.753-0.811)	0.754 (0.691-0.817)	abdominal pain + age at first symptom + PRS + rectal bleeding + change in bowel habit **	5	NA	NA	0.719 (0.595-0.842)	0.762 (0.575-0.949)	abdominal pain + age at first symptom + PRS + rectal bleeding + change in bowel habit **
Key:
* IRM with lowest AIC score for the cohort (in the training dataset)
** IRM with highest ROCAUC (and lowest number of variables, if
multiple IRMs compete for highest ROCAUC) in the cohort's
testing dataset
[truncated: 41 more columns]
